# Supplementary material for: Patterns of social-affective responses to trauma exposure and their relation to psychopathology
Source: PLoS One. 2024 Mar 5;19(3):e0289664. doi: 10.1371/journal.pone.0289664 (PMC10914253; doi:10.1371/journal.pone.0289664)
Supplement: S1 File — (CSV) [file pone.0289664.s003.csv]

Prob_ID	anztrauma	trauma_sabmission	trauma_sabdisacc	trauma_sabvioloth	trauma_sabwit	unipolar	alcohol	ptsd	alienationtwo	revenge	shametwo	guilt	hads_dep_orig	hads_anx_orig	classpost1	classpost2	classpost3	maxclass	predclass
3258	8	1	1	1	1	0	1	0	1	1	0	0	10	4	.96395767	.025879899	.010162441	.96395767	1
2099	5	1	1	1	1	0	0	0	1	0	0	0	3	8	.7537415	.24623887	.000019644178	.7537415	1
2350	2	0	0	0	1	1	0	0	1	0	1	0	5	5	.99568301	.0020609361	.0022560249	.99568301	1
2684	1	0	0	0	1	0	0	1	1	1	1	0	2	0	.52172732	.000088747765	.47818393	.52172732	1
2850	2	1	0	1	0	0	1	0	1	0	0	0	0	0	.7537415	.24623887	.000019644178	.7537415	1
1857	2	0	1	1	0	0	0	0	1	0	0	0	0	5	.7537415	.24623887	.000019644178	.7537415	1
2921	1	1	0	0	0	0	0	0	1	0	0	0	2	6	.7537415	.24623887	.000019644178	.7537415	1
2166	3	1	0	0	1	0	0	0	1	0	0	0	4	6	.7537415	.24623887	.000019644178	.7537415	1
2329	3	1	1	0	1	0	0	0	1	1	0	0	3	3	.96395767	.025879899	.010162441	.96395767	1
2077	4	1	1	0	1	0	0	0	1	0	0	0	1	4	.7537415	.24623887	.000019644178	.7537415	1
1140	4	0	1	1	1	0	0	0	0	1	1	0	1	3	.94452131	.0077238721	.047754802	.94452131	1
2084	4	1	1	1	1	1	1	0	1	1	0	1	8	10	.58509588	.0010802895	.41382384	.58509588	1
1926	1	0	1	0	0	0	0	0	0	0	1	0	1	0	.90939528	.090491042	.00011366567	.90939528	1
4303	5	1	0	0	1	0	0	0	1	1	0	1	2	4	.58509588	.0010802895	.41382384	.58509588	1
1237	1	0	0	1	0	1	0	0	1	0	0	0	2	5	.7537415	.24623887	.000019644178	.7537415	1
2088	2	1	0	0	1	0	0	0	1	0	0	0	4	5	.7537415	.24623887	.000019644178	.7537415	1
2632	1	1	0	0	0	0	0	0	0	0	1	0	6	5	.90939528	.090491042	.00011366567	.90939528	1
4098	3	0	1	1	1	0	0	0	1	0	0	0	2	10	.7537415	.24623887	.000019644178	.7537415	1
2990	2	0	1	0	1	0	0	0	1	0	0	0	7	5	.7537415	.24623887	.000019644178	.7537415	1
1922	3	0	0	1	1	0	0	0	1	0	0	1	11	12	.97635716	.021935698	.0017071378	.97635716	1
2233	3	1	0	0	1	0	0	0	1	0	0	0	2	4	.7537415	.24623887	.000019644178	.7537415	1
3022	2	1	0	0	1	1	0	1	1	0	0	1	1	4	.97635716	.021935698	.0017071378	.97635716	1
5227	2	0	0	0	1	0	0	0	0	0	1	1	5	6	.98499978	.0067405845	.0082596419	.98499978	1
2532	2	1	0	1	0	0	0	0	1	0	0	0	0	5	.7537415	.24623887	.000019644178	.7537415	1
2457	5	1	1	1	1	0	0	0	1	0	0	0	5	4	.7537415	.24623887	.000019644178	.7537415	1
5489	4	1	0	1	1	0	0	0	1	0	0	0	5	4	.7537415	.24623887	.000019644178	.7537415	1
5396	3	0	1	1	1	1	0	0	1	1	1	0	10	6	.52172732	.000088747765	.47818393	.52172732	1
3394	2	0	0	0	1	0	0	0	1	0	0	0	1	3	.7537415	.24623887	.000019644178	.7537415	1
61	4	0	1	1	1	1	0	0	1	0	0	0	12	11	.7537415	.24623887	.000019644178	.7537415	1
3037	2	1	0	0	1	0	0	0	1	1	0	0	2	7	.96395767	.025879899	.010162441	.96395767	1
1523	6	1	1	1	1	0	0	0	1	0	0	0	3	2	.7537415	.24623887	.000019644178	.7537415	1
763	2	1	0	0	1	0	0	0	0	1	0	1	2	2	.88670009	.078704461	.03459546	.88670009	1
3978	4	1	0	1	1	0	0	0	1	0	0	0	3	0	.7537415	.24623887	.000019644178	.7537415	1
3904	7	0	1	1	1	0	0	0	1	0	1	0	3	3	.99568301	.0020609361	.0022560249	.99568301	1
2151	1	0	0	0	1	0	0	0	0	0	1	0	6	4	.90939528	.090491042	.00011366567	.90939528	1
2847	3	1	0	0	1	1	0	0	1	1	0	1	7	9	.58509588	.0010802895	.41382384	.58509588	1
2172	3	1	1	0	1	0	0	0	1	0	0	0	6	6	.7537415	.24623887	.000019644178	.7537415	1
1893	4	1	0	1	1	1	0	0	1	1	0	1	7	3	.58509588	.0010802895	.41382384	.58509588	1
2174	1	0	1	0	0	0	0	0	1	0	0	0	2	4	.7537415	.24623887	.000019644178	.7537415	1
4250	12	1	1	1	1	0	0	0	1	0	0	0	5	7	.7537415	.24623887	.000019644178	.7537415	1
4481	8	1	1	1	1	0	1	0	1	0	0	0	0	0	.7537415	.24623887	.000019644178	.7537415	1
1162	2	1	0	0	1	0	0	1	1	1	0	0	9	6	.96395767	.025879899	.010162441	.96395767	1
2618	12	1	1	1	1	0	0	0	1	0	0	0	0	4	.7537415	.24623887	.000019644178	.7537415	1
1088	2	0	1	0	1	0	0	0	1	0	0	0	3	2	.7537415	.24623887	.000019644178	.7537415	1
2503	5	1	1	0	1	0	0	0	1	0	0	0	1	1	.7537415	.24623887	.000019644178	.7537415	1
2998	2	1	0	0	0	0	0	0	1	0	0	0	5	6	.7537415	.24623887	.000019644178	.7537415	1
1909	8	1	1	1	1	0	0	0	1	1	0	0	4	5	.96395767	.025879899	.010162441	.96395767	1
2382	2	0	0	0	1	0	0	0	1	0	0	0	6	3	.7537415	.24623887	.000019644178	.7537415	1
1880	9	1	1	1	1	0	1	1	1	1	1	0	15	15	.52172732	.000088747765	.47818393	.52172732	1
4945	4	1	1	0	1	0	0	0	1	0	0	0	7	12	.7537415	.24623887	.000019644178	.7537415	1
2469	3	1	1	1	0	0	0	0	0	0	1	0	2	0	.90939528	.090491042	.00011366567	.90939528	1
2113	8	1	1	1	1	1	0	0	1	0	0	0	6	11	.7537415	.24623887	.000019644178	.7537415	1
1761	1	1	0	0	0	0	0	0	0	1	0	1	1	3	.88670009	.078704461	.03459546	.88670009	1
2794	2	1	0	0	1	0	0	1	1	0	0	0	9	10	.7537415	.24623887	.000019644178	.7537415	1
3661	2	0	0	0	1	0	0	0	0	1	1	0	2	2	.94452131	.0077238721	.047754802	.94452131	1
1759	6	1	0	1	1	0	0	0	0	1	1	0	0	0	.94452131	.0077238721	.047754802	.94452131	1
19	4	1	0	0	1	0	0	1	1	1	1	0	3	11	.52172732	.000088747765	.47818393	.52172732	1
2586	2	1	0	0	0	0	0	0	1	0	1	0	2	2	.99568301	.0020609361	.0022560249	.99568301	1
2968	1	1	0	0	0	0	0	0	1	1	0	0	2	2	.96395767	.025879899	.010162441	.96395767	1
769	4	1	1	0	1	0	0	0	1	0	0	0	13	12	.7537415	.24623887	.000019644178	.7537415	1
3334	1	0	1	0	0	0	0	0	1	0	1	1	0	2	.86794102	.00012354983	.13193543	.86794102	1
1725	3	0	0	1	1	1	1	0	0	1	0	1	5	2	.88670009	.078704461	.03459546	.88670009	1
5431	5	1	1	1	1	0	0	1	1	1	1	0	6	8	.52172732	.000088747765	.47818393	.52172732	1
2904	2	1	0	0	0	1	0	0	1	1	1	0	4	5	.52172732	.000088747765	.47818393	.52172732	1
5481	5	1	0	1	1	0	0	0	1	0	0	0	5	4	.7537415	.24623887	.000019644178	.7537415	1
893	2	0	0	0	1	0	0	0	1	0	0	1	0	4	.97635716	.021935698	.0017071378	.97635716	1
4503	5	1	0	1	1	1	0	1	1	0	0	0	11	13	.7537415	.24623887	.000019644178	.7537415	1
1924	3	1	0	0	1	0	0	0	0	0	1	0	2	3	.90939528	.090491042	.00011366567	.90939528	1
2303	1	1	0	0	0	0	0	0	1	1	0	0	0	0	.96395767	.025879899	.010162441	.96395767	1
2400	1	0	0	0	1	0	0	0	1	0	0	0	0	0	.7537415	.24623887	.000019644178	.7537415	1
2304	3	0	0	1	1	0	0	0	1	0	0	0	6	5	.7537415	.24623887	.000019644178	.7537415	1
1346	1	0	0	1	0	0	0	0	1	0	1	0	11	10	.99568301	.0020609361	.0022560249	.99568301	1
2723	2	0	0	1	1	0	0	0	1	0	1	0	4	7	.99568301	.0020609361	.0022560249	.99568301	1
4271	1	0	0	0	1	0	0	0	0	1	0	1	2	3	.88670009	.078704461	.03459546	.88670009	1
1339	6	1	0	1	1	0	0	0	1	1	1	0	3	5	.52172732	.000088747765	.47818393	.52172732	1
2328	2	0	1	1	0	0	0	1	1	1	0	0	7	8	.96395767	.025879899	.010162441	.96395767	1
401	2	0	0	0	1	0	0	0	1	0	0	0	4	3	.7537415	.24623887	.000019644178	.7537415	1
1130	1	1	0	0	0	0	0	0	1	0	0	0	1	5	.7537415	.24623887	.000019644178	.7537415	1
5338	3	1	0	1	1	0	0	0	1	1	0	0	3	3	.96395767	.025879899	.010162441	.96395767	1
788	3	0	0	1	1	0	0	0	1	0	0	0	4	5	.7537415	.24623887	.000019644178	.7537415	1
3448	3	1	1	1	0	0	0	1	1	1	1	0	3	9	.52172732	.000088747765	.47818393	.52172732	1
4811	1	0	0	0	1	0	0	0	1	1	1	0	1	2	.52172732	.000088747765	.47818393	.52172732	1
3754	2	0	0	1	0	0	0	0	0	0	1	0	2	2	.90939528	.090491042	.00011366567	.90939528	1
4691	5	1	1	0	1	1	0	0	1	0	0	1	4	10	.97635716	.021935698	.0017071378	.97635716	1
3842	1	0	0	1	0	0	0	0	0	1	1	0	1	3	.94452131	.0077238721	.047754802	.94452131	1
2624	1	1	0	0	0	0	0	0	1	1	0	0	2	4	.96395767	.025879899	.010162441	.96395767	1
2460	4	0	1	1	1	0	0	0	0	0	1	0	4	5	.90939528	.090491042	.00011366567	.90939528	1
889	3	1	1	0	1	0	0	1	0	1	1	0	1	1	.94452131	.0077238721	.047754802	.94452131	1
2671	6	1	0	1	1	0	0	0	1	0	0	0	6	7	.7537415	.24623887	.000019644178	.7537415	1
4795	1	0	1	0	0	0	0	1	1	1	0	1	5	6	.58509588	.0010802895	.41382384	.58509588	1
2899	4	1	1	0	1	0	0	0	1	0	1	0	3	3	.99568301	.0020609361	.0022560249	.99568301	1
2901	2	1	0	0	1	0	0	0	1	0	1	1	5	7	.86794102	.00012354983	.13193543	.86794102	1
4016	4	1	1	0	1	0	0	0	1	1	0	0	2	4	.96395767	.025879899	.010162441	.96395767	1
2474	1	1	0	0	0	0	0	0	1	0	0	0	1	2	.7537415	.24623887	.000019644178	.7537415	1
3775	1	0	0	0	1	0	0	0	1	1	0	0	3	4	.96395767	.025879899	.010162441	.96395767	1
3619	2	1	0	0	1	0	1	1	1	0	0	1	5	8	.97635716	.021935698	.0017071378	.97635716	1
2806	4	1	0	0	1	0	0	0	1	0	0	0	5	9	.7537415	.24623887	.000019644178	.7537415	1
2082	8	1	1	1	1	0	1	0	1	0	1	0	2	5	.99568301	.0020609361	.0022560249	.99568301	1
3824	1	0	1	0	0	0	0	0	0	0	1	1	4	5	.98499978	.0067405845	.0082596419	.98499978	1
1820	1	1	0	0	0	0	0	0	1	0	0	0	0	1	.7537415	.24623887	.000019644178	.7537415	1
2227	2	1	0	1	0	0	0	0	1	0	0	0	4	1	.7537415	.24623887	.000019644178	.7537415	1
2484	3	1	0	1	0	0	0	0	1	0	0	0	2	4	.7537415	.24623887	.000019644178	.7537415	1
4289	1	0	0	1	0	0	0	0	1	1	1	0	5	6	.52172732	.000088747765	.47818393	.52172732	1
4642	2	0	0	0	1	1	0	1	1	0	1	1	6	7	.86794102	.00012354983	.13193543	.86794102	1
1151	2	1	1	0	0	0	0	0	0	0	1	0	0	0	.90939528	.090491042	.00011366567	.90939528	1
1988	6	1	1	1	1	0	0	0	1	0	0	0	11	6	.7537415	.24623887	.000019644178	.7537415	1
107	3	1	0	0	1	0	0	0	0	1	1	0	0	1	.94452131	.0077238721	.047754802	.94452131	1
1969	1	1	0	0	0	0	0	0	1	0	0	1	5	6	.97635716	.021935698	.0017071378	.97635716	1
1025	9	1	1	1	1	0	0	0	1	0	0	0	0	5	.7537415	.24623887	.000019644178	.7537415	1
2603	13	1	1	1	1	0	0	0	1	1	0	0	3	4	.96395767	.025879899	.010162441	.96395767	1
4121	6	1	1	1	1	0	0	1	1	0	1	0	2	7	.99568301	.0020609361	.0022560249	.99568301	1
2103	4	1	0	1	0	0	0	0	1	0	0	0	0	3	.7537415	.24623887	.000019644178	.7537415	1
1074	2	0	0	0	1	0	0	0	1	0	0	1	0	8	.97635716	.021935698	.0017071378	.97635716	1
2753	1	0	0	1	0	0	0	0	1	0	0	1	5	6	.97635716	.021935698	.0017071378	.97635716	1
4306	3	0	0	1	1	0	0	0	0	0	1	0	3	2	.90939528	.090491042	.00011366567	.90939528	1
4697	12	1	0	1	1	0	0	0	1	0	0	0	3	1	.7537415	.24623887	.000019644178	.7537415	1
5275	5	1	0	0	1	0	0	1	1	1	0	1	9	12	.58509588	.0010802895	.41382384	.58509588	1
3609	2	0	0	0	1	0	0	0	1	0	0	0	0	1	.7537415	.24623887	.000019644178	.7537415	1
2718	2	0	1	0	1	0	0	0	1	1	0	1	0	1	.58509588	.0010802895	.41382384	.58509588	1
1779	3	1	0	1	0	0	0	0	1	0	1	0	7	3	.99568301	.0020609361	.0022560249	.99568301	1
2992	2	0	0	1	1	0	0	0	1	0	0	0	3	4	.7537415	.24623887	.000019644178	.7537415	1
4096	1	0	0	1	0	0	0	0	1	1	0	0	4	7	.96395767	.025879899	.010162441	.96395767	1
4115	7	1	1	0	1	1	0	0	1	0	1	0	13	9	.99568301	.0020609361	.0022560249	.99568301	1
331	1	0	0	0	1	0	0	0	1	0	0	0	7	2	.7537415	.24623887	.000019644178	.7537415	1
1675	3	0	1	1	1	0	0	0	1	0	0	0	5	5	.7537415	.24623887	.000019644178	.7537415	1
2085	4	1	0	0	1	0	0	0	1	0	0	1	1	3	.97635716	.021935698	.0017071378	.97635716	1
4360	5	1	1	1	1	0	0	0	1	1	0	0	0	0	.96395767	.025879899	.010162441	.96395767	1
4678	4	0	0	1	1	0	0	0	1	0	0	0	0	1	.7537415	.24623887	.000019644178	.7537415	1
4787	1	0	1	0	0	0	0	0	1	0	0	1	2	1	.97635716	.021935698	.0017071378	.97635716	1
1276	2	0	0	1	1	0	0	0	1	0	0	1	2	6	.97635716	.021935698	.0017071378	.97635716	1
60	4	1	1	0	1	0	0	0	1	1	0	0	3	6	.96395767	.025879899	.010162441	.96395767	1
1505	4	0	1	1	1	0	0	0	1	0	0	0	1	1	.7537415	.24623887	.000019644178	.7537415	1
2020	8	1	1	1	1	0	0	0	1	0	0	0	4	8	.7537415	.24623887	.000019644178	.7537415	1
1801	5	1	0	0	1	0	0	0	1	1	0	0	0	0	.96395767	.025879899	.010162441	.96395767	1
2312	4	1	0	1	0	0	1	0	1	1	1	0	2	4	.52172732	.000088747765	.47818393	.52172732	1
2499	2	1	0	1	0	1	0	0	1	0	1	0	9	5	.99568301	.0020609361	.0022560249	.99568301	1
1133	2	1	0	0	1	0	0	0	1	1	0	0	9	7	.96395767	.025879899	.010162441	.96395767	1
2729	5	1	1	1	1	0	0	1	1	1	1	0	5	7	.52172732	.000088747765	.47818393	.52172732	1
712	7	1	1	1	1	1	0	1	1	1	1	0	3	7	.52172732	.000088747765	.47818393	.52172732	1
2337	8	1	1	1	1	0	0	0	1	1	0	1	1	1	.58509588	.0010802895	.41382384	.58509588	1
2320	1	1	0	0	0	0	0	0	1	1	0	0	1	1	.96395767	.025879899	.010162441	.96395767	1
5251	2	1	0	0	1	0	0	0	1	0	0	0	10	5	.7537415	.24623887	.000019644178	.7537415	1
5262	4	0	1	1	1	0	0	0	1	1	0	0	0	1	.96395767	.025879899	.010162441	.96395767	1
991	2	0	1	0	1	0	0	1	1	0	1	0	4	3	.99568301	.0020609361	.0022560249	.99568301	1
1269	1	0	0	1	0	0	0	0	0	1	1	0	9	4	.94452131	.0077238721	.047754802	.94452131	1
4918	6	1	0	1	1	0	1	1	1	1	0	0	13	11	.96395767	.025879899	.010162441	.96395767	1
792	4	1	0	1	1	0	0	0	1	1	0	0	7	8	.96395767	.025879899	.010162441	.96395767	1
1511	4	1	1	0	1	0	0	0	1	0	0	0	2	4	.7537415	.24623887	.000019644178	.7537415	1
3663	8	1	1	1	1	1	0	1	1	1	0	0	0	2	.96395767	.025879899	.010162441	.96395767	1
235	7	1	1	1	1	0	1	1	1	0	0	0	8	8	.7537415	.24623887	.000019644178	.7537415	1
2550	5	1	0	1	1	0	0	0	1	1	0	0	4	4	.96395767	.025879899	.010162441	.96395767	1
2709	5	0	1	1	1	0	0	0	1	0	0	0	8	13	.7537415	.24623887	.000019644178	.7537415	1
2279	2	1	0	0	1	0	0	0	1	0	0	0	9	5	.7537415	.24623887	.000019644178	.7537415	1
3731	2	0	0	1	1	0	0	0	0	1	1	0	4	4	.94452131	.0077238721	.047754802	.94452131	1
4571	1	0	0	0	1	0	0	0	1	0	0	0	2	3	.7537415	.24623887	.000019644178	.7537415	1
2719	3	0	1	1	1	0	0	0	1	1	0	1	0	1	.58509588	.0010802895	.41382384	.58509588	1
4001	5	1	1	1	1	1	0	0	0	1	1	0	11	9	.94452131	.0077238721	.047754802	.94452131	1
3988	7	1	1	0	1	0	1	0	1	1	0	0	1	0	.96395767	.025879899	.010162441	.96395767	1
2231	4	1	1	1	1	0	0	0	1	1	0	0	2	2	.96395767	.025879899	.010162441	.96395767	1
2594	11	1	1	1	1	0	0	1	1	0	0	0	6	9	.7537415	.24623887	.000019644178	.7537415	1
5480	3	1	1	0	1	0	0	0	1	0	0	0	3	5	.7537415	.24623887	.000019644178	.7537415	1
4446	1	0	0	0	1	0	0	0	0	0	1	0	6	4	.90939528	.090491042	.00011366567	.90939528	1
1340	6	0	1	0	1	0	0	0	0	0	1	0	1	1	.90939528	.090491042	.00011366567	.90939528	1
3460	3	1	0	1	1	1	0	0	1	0	0	0	6	7	.7537415	.24623887	.000019644178	.7537415	1
4639	1	0	0	0	1	0	1	0	0	0	1	0	7	6	.90939528	.090491042	.00011366567	.90939528	1
4712	1	1	0	0	0	0	0	0	0	0	1	0	5	6	.90939528	.090491042	.00011366567	.90939528	1
2376	3	1	0	1	1	0	0	0	1	0	0	0	5	12	.7537415	.24623887	.000019644178	.7537415	1
2824	5	1	0	1	1	0	0	0	0	0	1	0	2	6	.90939528	.090491042	.00011366567	.90939528	1
1902	2	1	0	0	1	0	1	0	0	0	1	1	2	2	.98499978	.0067405845	.0082596419	.98499978	1
4119	2	0	0	1	1	0	0	0	0	0	1	0	0	1	.90939528	.090491042	.00011366567	.90939528	1
1037	2	1	0	0	1	0	0	0	1	0	0	0	0	2	.7537415	.24623887	.000019644178	.7537415	1
765	4	1	0	1	1	0	0	0	0	0	1	1	3	2	.98499978	.0067405845	.0082596419	.98499978	1
3848	3	0	0	1	1	0	1	1	1	1	1	0	4	11	.52172732	.000088747765	.47818393	.52172732	1
244	5	1	0	1	1	0	0	1	1	0	0	0	2	7	.7537415	.24623887	.000019644178	.7537415	1
1175	1	0	0	1	0	0	0	0	0	0	1	0	6	3	.90939528	.090491042	.00011366567	.90939528	1
888	2	0	0	0	1	0	0	0	1	1	0	0	1	1	.96395767	.025879899	.010162441	.96395767	1
2454	5	1	0	1	1	0	0	0	1	1	0	0	2	6	.96395767	.025879899	.010162441	.96395767	1
1546	2	0	0	1	1	0	0	0	0	0	1	0	6	4	.90939528	.090491042	.00011366567	.90939528	1
2626	5	1	0	1	1	0	0	0	1	1	0	0	7	12	.96395767	.025879899	.010162441	.96395767	1
4626	2	0	0	1	1	0	1	0	0	1	1	0	6	5	.94452131	.0077238721	.047754802	.94452131	1
1705	1	0	1	0	0	0	0	0	0	0	0	0	2	3	.059861571	.94013834	8.6062393e-08	.94013834	2
3915	1	0	0	0	1	0	0	0	0	0	0	0	5	3	.059861571	.94013834	8.6062393e-08	.94013834	2
308	2	1	0	1	0	0	0	0	0	0	0	0	2	3	.059861571	.94013834	8.6062393e-08	.94013834	2
2322	3	0	1	0	1	0	0	0	0	0	0	0	3	2	.059861571	.94013834	8.6062393e-08	.94013834	2
1092	2	1	0	0	1	0	0	0	0	0	0	0	0	0	.059861571	.94013834	8.6062393e-08	.94013834	2
1290	2	0	1	0	1	0	0	0	0	0	0	0	1	1	.059861571	.94013834	8.6062393e-08	.94013834	2
3271	1	0	0	0	1	0	0	0	0	0	0	0	3	5	.059861571	.94013834	8.6062393e-08	.94013834	2
1647	2	0	0	0	1	0	0	0	0	0	0	0	1	2	.059861571	.94013834	8.6062393e-08	.94013834	2
3225	7	1	1	1	1	0	0	0	0	0	0	0	3	2	.059861571	.94013834	8.6062393e-08	.94013834	2
5015	4	1	0	1	1	0	0	0	0	0	0	0	2	4	.059861571	.94013834	8.6062393e-08	.94013834	2
2989	2	0	0	1	1	0	0	0	0	0	0	0	3	3	.059861571	.94013834	8.6062393e-08	.94013834	2
937	2	1	0	1	0	0	0	0	0	0	0	0	0	4	.059861571	.94013834	8.6062393e-08	.94013834	2
949	2	0	1	0	1	0	0	0	0	0	0	0	1	1	.059861571	.94013834	8.6062393e-08	.94013834	2
3263	2	1	0	0	1	0	0	0	0	0	0	0	0	4	.059861571	.94013834	8.6062393e-08	.94013834	2
1726	4	1	1	1	0	0	0	0	0	0	0	0	9	10	.059861571	.94013834	8.6062393e-08	.94013834	2
5273	8	1	1	1	1	0	0	0	0	0	0	0	1	3	.059861571	.94013834	8.6062393e-08	.94013834	2
2925	5	1	1	0	1	0	0	0	0	0	0	0	3	2	.059861571	.94013834	8.6062393e-08	.94013834	2
4113	5	1	1	0	1	0	0	0	0	0	0	0	0	2	.059861571	.94013834	8.6062393e-08	.94013834	2
3843	3	0	0	1	1	0	0	0	0	0	0	0	0	1	.059861571	.94013834	8.6062393e-08	.94013834	2
2255	2	1	0	1	0	0	1	0	0	0	0	0	8	4	.059861571	.94013834	8.6062393e-08	.94013834	2
3312	2	0	0	1	0	0	0	0	0	0	0	0	0	0	.059861571	.94013834	8.6062393e-08	.94013834	2
122	2	1	0	0	1	0	0	0	0	0	0	0	7	8	.059861571	.94013834	8.6062393e-08	.94013834	2
3908	1	0	0	0	1	0	0	0	0	0	0	0	4	4	.059861571	.94013834	8.6062393e-08	.94013834	2
2952	1	0	0	0	1	0	0	0	0	0	0	0	0	0	.059861571	.94013834	8.6062393e-08	.94013834	2
4590	1	1	0	0	0	0	0	0	0	0	0	0	0	2	.059861571	.94013834	8.6062393e-08	.94013834	2
1843	4	1	0	1	1	0	0	0	0	0	0	0	1	3	.059861571	.94013834	8.6062393e-08	.94013834	2
4424	2	0	0	0	1	1	0	0	0	0	0	0	2	4	.059861571	.94013834	8.6062393e-08	.94013834	2
1613	1	0	0	0	1	0	0	0	0	0	0	0	5	9	.059861571	.94013834	8.6062393e-08	.94013834	2
2374	1	1	0	0	0	0	0	0	0	0	0	0	0	1	.059861571	.94013834	8.6062393e-08	.94013834	2
264	6	0	1	0	1	0	1	0	0	0	0	0	0	2	.059861571	.94013834	8.6062393e-08	.94013834	2
1191	2	0	1	0	1	0	0	0	0	0	0	0	0	2	.059861571	.94013834	8.6062393e-08	.94013834	2
751	1	0	0	0	1	0	0	0	0	0	0	0	0	0	.059861571	.94013834	8.6062393e-08	.94013834	2
1571	3	0	1	1	1	0	0	0	0	0	0	0	2	0	.059861571	.94013834	8.6062393e-08	.94013834	2
2262	2	0	1	0	1	0	1	1	0	1	0	0	9	6	.43644333	.56330281	.00025381765	.56330281	2
5270	5	1	1	0	1	0	0	0	0	0	0	0	1	7	.059861571	.94013834	8.6062393e-08	.94013834	2
703	1	0	0	0	1	0	0	0	0	0	0	0	3	4	.059861571	.94013834	8.6062393e-08	.94013834	2
5371	1	0	0	0	1	0	0	0	0	0	0	0	1	0	.059861571	.94013834	8.6062393e-08	.94013834	2
9	2	1	0	0	1	0	0	0	0	0	0	0	1	1	.059861571	.94013834	8.6062393e-08	.94013834	2
1654	2	1	0	0	1	0	0	0	0	0	0	0	0	1	.059861571	.94013834	8.6062393e-08	.94013834	2
265	1	1	0	0	0	0	0	0	0	0	0	0	1	1	.059861571	.94013834	8.6062393e-08	.94013834	2
4033	3	1	0	1	1	0	0	0	0	0	0	0	2	3	.059861571	.94013834	8.6062393e-08	.94013834	2
391	1	1	0	0	0	0	0	0	0	0	0	0	3	2	.059861571	.94013834	8.6062393e-08	.94013834	2
1182	2	0	1	0	1	0	0	0	0	0	0	0	0	0	.059861571	.94013834	8.6062393e-08	.94013834	2
2846	1	0	0	0	1	0	0	0	0	0	0	0	0	3	.059861571	.94013834	8.6062393e-08	.94013834	2
3109	4	0	1	0	1	0	0	0	0	0	0	0	1	0	.059861571	.94013834	8.6062393e-08	.94013834	2
4509	1	0	0	1	0	0	0	0	0	0	0	0	0	4	.059861571	.94013834	8.6062393e-08	.94013834	2
3865	2	0	0	0	1	0	0	0	0	0	0	0	2	3	.059861571	.94013834	8.6062393e-08	.94013834	2
1251	5	1	1	1	1	0	0	0	0	0	0	0	0	0	.059861571	.94013834	8.6062393e-08	.94013834	2
2010	6	1	1	1	1	0	0	1	0	1	0	0	3	5	.43644333	.56330281	.00025381765	.56330281	2
3516	1	0	0	0	1	0	0	0	0	0	0	0	2	3	.059861571	.94013834	8.6062393e-08	.94013834	2
571	1	0	0	0	1	0	0	0	0	0	0	0	4	2	.059861571	.94013834	8.6062393e-08	.94013834	2
3182	7	0	1	1	1	0	0	0	0	0	0	0	0	0	.059861571	.94013834	8.6062393e-08	.94013834	2
4519	8	1	1	1	1	1	0	0	0	0	0	0	2	6	.059861571	.94013834	8.6062393e-08	.94013834	2
344	3	0	0	0	1	0	0	0	0	0	0	0	0	0	.059861571	.94013834	8.6062393e-08	.94013834	2
2548	3	1	0	1	1	0	0	0	0	1	0	0	0	3	.43644333	.56330281	.00025381765	.56330281	2
450	1	0	0	0	1	0	0	0	0	0	0	0	0	2	.059861571	.94013834	8.6062393e-08	.94013834	2
697	4	0	0	1	1	0	0	0	0	1	0	0	1	3	.43644333	.56330281	.00025381765	.56330281	2
2295	3	1	1	0	1	0	0	0	0	0	0	0	0	5	.059861571	.94013834	8.6062393e-08	.94013834	2
4130	3	0	0	0	1	0	0	0	0	0	0	0	2	2	.059861571	.94013834	8.6062393e-08	.94013834	2
2287	2	0	1	0	0	0	0	0	0	0	0	0	0	2	.059861571	.94013834	8.6062393e-08	.94013834	2
3768	3	0	1	0	1	0	0	0	0	0	0	0	1	1	.059861571	.94013834	8.6062393e-08	.94013834	2
1073	2	1	0	0	0	0	0	0	0	1	0	0	0	0	.43644333	.56330281	.00025381765	.56330281	2
1794	6	1	1	1	1	0	0	0	0	0	0	0	2	5	.059861571	.94013834	8.6062393e-08	.94013834	2
2011	4	1	0	1	1	0	0	0	0	0	0	0	5	6	.059861571	.94013834	8.6062393e-08	.94013834	2
2347	1	1	0	0	0	0	0	0	0	0	0	0	0	0	.059861571	.94013834	8.6062393e-08	.94013834	2
1741	2	0	1	0	1	0	0	0	0	0	0	0	0	1	.059861571	.94013834	8.6062393e-08	.94013834	2
3433	2	0	0	0	1	0	0	0	0	0	0	0	1	3	.059861571	.94013834	8.6062393e-08	.94013834	2
2892	1	0	0	0	1	0	0	0	0	0	0	0	0	1	.059861571	.94013834	8.6062393e-08	.94013834	2
3215	1	0	0	0	1	0	0	0	0	0	0	0	0	2	.059861571	.94013834	8.6062393e-08	.94013834	2
3496	1	0	1	0	0	0	0	0	0	0	0	0	4	1	.059861571	.94013834	8.6062393e-08	.94013834	2
1862	1	0	1	0	0	0	0	0	0	0	0	0	2	3	.059861571	.94013834	8.6062393e-08	.94013834	2
1338	5	0	1	1	1	0	0	0	0	0	0	0	0	1	.059861571	.94013834	8.6062393e-08	.94013834	2
1795	3	1	1	0	1	0	1	0	0	0	0	0	1	4	.059861571	.94013834	8.6062393e-08	.94013834	2
1960	4	1	0	1	1	0	0	0	0	1	0	0	6	6	.43644333	.56330281	.00025381765	.56330281	2
1250	5	0	0	1	1	0	0	0	0	0	0	0	2	2	.059861571	.94013834	8.6062393e-08	.94013834	2
273	3	1	0	0	1	0	0	0	0	0	0	0	1	2	.059861571	.94013834	8.6062393e-08	.94013834	2
3827	2	0	1	0	1	0	0	0	0	0	0	0	0	0	.059861571	.94013834	8.6062393e-08	.94013834	2
2458	2	1	0	0	0	1	0	1	0	0	0	0	1	6	.059861571	.94013834	8.6062393e-08	.94013834	2
4334	3	0	0	1	1	0	0	0	0	0	0	0	4	4	.059861571	.94013834	8.6062393e-08	.94013834	2
350	1	0	0	0	1	0	0	0	0	0	0	0	5	4	.059861571	.94013834	8.6062393e-08	.94013834	2
4070	1	0	0	0	1	0	0	0	0	0	0	0	4	4	.059861571	.94013834	8.6062393e-08	.94013834	2
3246	2	1	0	0	1	0	0	0	0	1	0	0	1	3	.43644333	.56330281	.00025381765	.56330281	2
3414	5	0	1	1	1	0	0	0	0	0	0	0	0	0	.059861571	.94013834	8.6062393e-08	.94013834	2
3659	4	0	0	1	1	0	0	0	0	0	0	0	4	1	.059861571	.94013834	8.6062393e-08	.94013834	2
616	3	0	1	0	1	0	0	0	0	0	0	0	1	3	.059861571	.94013834	8.6062393e-08	.94013834	2
3426	5	0	1	0	1	0	0	0	0	0	0	0	3	7	.059861571	.94013834	8.6062393e-08	.94013834	2
4629	5	1	1	1	1	0	0	0	0	1	0	0	1	0	.43644333	.56330281	.00025381765	.56330281	2
3559	1	1	0	0	0	0	0	0	0	0	0	0	1	2	.059861571	.94013834	8.6062393e-08	.94013834	2
4110	1	0	0	0	1	0	0	0	0	0	0	0	6	6	.059861571	.94013834	8.6062393e-08	.94013834	2
1626	1	0	0	0	1	0	0	0	0	0	0	0	4	4	.059861571	.94013834	8.6062393e-08	.94013834	2
2717	1	0	0	0	1	0	0	0	0	0	0	0	1	0	.059861571	.94013834	8.6062393e-08	.94013834	2
3857	1	0	0	0	1	0	0	0	0	0	0	0	0	1	.059861571	.94013834	8.6062393e-08	.94013834	2
2064	2	1	0	1	0	0	0	0	0	0	0	0	0	1	.059861571	.94013834	8.6062393e-08	.94013834	2
1330	2	0	0	1	1	0	0	0	0	0	0	0	0	3	.059861571	.94013834	8.6062393e-08	.94013834	2
4506	2	0	0	0	1	0	0	0	0	0	0	0	2	1	.059861571	.94013834	8.6062393e-08	.94013834	2
2248	6	1	1	1	1	0	0	0	0	0	0	0	1	3	.059861571	.94013834	8.6062393e-08	.94013834	2
3687	1	1	0	0	0	0	0	0	0	0	0	0	0	4	.059861571	.94013834	8.6062393e-08	.94013834	2
4347	1	0	0	0	1	0	0	0	0	0	0	0	0	1	.059861571	.94013834	8.6062393e-08	.94013834	2
5261	2	0	0	1	1	0	0	0	0	0	0	0	5	4	.059861571	.94013834	8.6062393e-08	.94013834	2
2593	1	0	0	1	0	0	0	0	0	0	0	0	1	2	.059861571	.94013834	8.6062393e-08	.94013834	2
130	1	0	0	0	1	0	0	0	0	0	0	0	2	5	.059861571	.94013834	8.6062393e-08	.94013834	2
2621	2	1	0	0	0	0	0	0	0	0	0	0	8	12	.059861571	.94013834	8.6062393e-08	.94013834	2
2106	1	1	0	0	0	0	0	0	0	0	0	0	0	0	.059861571	.94013834	8.6062393e-08	.94013834	2
2211	1	1	0	0	0	0	0	0	0	0	0	0	3	0	.059861571	.94013834	8.6062393e-08	.94013834	2
873	1	0	1	0	0	0	0	0	0	0	0	0	1	3	.059861571	.94013834	8.6062393e-08	.94013834	2
929	9	1	0	1	1	0	0	0	0	1	0	0	0	2	.43644333	.56330281	.00025381765	.56330281	2
2944	1	0	1	0	0	0	0	0	0	0	0	0	0	2	.059861571	.94013834	8.6062393e-08	.94013834	2
3640	1	0	0	0	1	0	0	0	0	0	0	0	0	0	.059861571	.94013834	8.6062393e-08	.94013834	2
3730	3	0	1	1	1	0	0	0	0	0	0	0	0	0	.059861571	.94013834	8.6062393e-08	.94013834	2
2168	1	0	0	1	0	0	0	0	0	0	0	0	0	2	.059861571	.94013834	8.6062393e-08	.94013834	2
413	1	0	1	0	0	0	0	0	0	0	0	0	1	1	.059861571	.94013834	8.6062393e-08	.94013834	2
4803	1	0	0	0	1	0	0	0	0	0	0	0	0	2	.059861571	.94013834	8.6062393e-08	.94013834	2
2482	1	0	0	0	1	0	0	0	0	0	0	0	0	1	.059861571	.94013834	8.6062393e-08	.94013834	2
3345	5	1	1	1	1	0	0	0	0	1	0	0	6	8	.43644333	.56330281	.00025381765	.56330281	2
4684	1	0	0	0	1	0	1	0	0	0	0	0	0	4	.059861571	.94013834	8.6062393e-08	.94013834	2
3925	2	0	1	0	1	0	0	0	0	0	0	0	1	2	.059861571	.94013834	8.6062393e-08	.94013834	2
2357	1	0	0	0	1	1	1	0	0	0	0	0	4	1	.059861571	.94013834	8.6062393e-08	.94013834	2
5332	2	1	1	0	0	0	0	0	0	0	0	0	2	6	.059861571	.94013834	8.6062393e-08	.94013834	2
2844	1	0	0	1	0	0	0	0	0	0	0	0	2	0	.059861571	.94013834	8.6062393e-08	.94013834	2
1229	1	0	0	0	1	0	0	0	0	0	0	0	0	1	.059861571	.94013834	8.6062393e-08	.94013834	2
1035	2	0	1	0	1	0	0	0	0	0	0	0	1	3	.059861571	.94013834	8.6062393e-08	.94013834	2
1985	2	0	0	0	1	0	0	0	0	0	0	0	3	8	.059861571	.94013834	8.6062393e-08	.94013834	2
4099	1	0	0	0	1	0	0	0	0	1	0	0	3	2	.43644333	.56330281	.00025381765	.56330281	2
4123	1	0	0	1	0	0	0	0	0	0	0	0	2	0	.059861571	.94013834	8.6062393e-08	.94013834	2
3710	1	1	0	0	0	0	0	0	0	0	0	0	4	7	.059861571	.94013834	8.6062393e-08	.94013834	2
2229	1	1	0	0	0	0	0	0	0	0	0	0	0	1	.059861571	.94013834	8.6062393e-08	.94013834	2
4692	7	1	1	1	1	0	0	0	0	0	0	0	4	6	.059861571	.94013834	8.6062393e-08	.94013834	2
1207	1	0	0	0	1	0	1	0	0	0	0	0	1	4	.059861571	.94013834	8.6062393e-08	.94013834	2
3120	3	0	0	0	1	0	0	0	0	0	0	0	3	3	.059861571	.94013834	8.6062393e-08	.94013834	2
848	1	0	0	0	1	0	0	0	0	0	0	0	0	2	.059861571	.94013834	8.6062393e-08	.94013834	2
68	3	1	1	0	1	0	0	0	0	0	0	0	2	0	.059861571	.94013834	8.6062393e-08	.94013834	2
2283	2	0	1	1	0	0	0	0	0	0	0	0	0	1	.059861571	.94013834	8.6062393e-08	.94013834	2
785	1	0	0	0	1	0	0	0	0	0	0	0	1	4	.059861571	.94013834	8.6062393e-08	.94013834	2
3836	3	0	0	1	1	0	0	0	0	0	0	0	1	2	.059861571	.94013834	8.6062393e-08	.94013834	2
4924	3	0	1	0	1	0	0	0	0	0	0	0	1	2	.059861571	.94013834	8.6062393e-08	.94013834	2
3596	1	0	0	0	1	0	0	0	0	0	0	0	0	1	.059861571	.94013834	8.6062393e-08	.94013834	2
4088	1	0	0	0	1	0	0	0	0	1	0	0	1	0	.43644333	.56330281	.00025381765	.56330281	2
1602	1	0	0	0	1	0	0	0	0	0	0	0	2	1	.059861571	.94013834	8.6062393e-08	.94013834	2
5050	3	0	1	0	1	0	0	0	0	0	0	0	0	0	.059861571	.94013834	8.6062393e-08	.94013834	2
570	2	0	1	0	1	0	0	0	0	0	0	0	4	3	.059861571	.94013834	8.6062393e-08	.94013834	2
3980	5	1	0	0	1	0	0	0	0	0	0	0	0	3	.059861571	.94013834	8.6062393e-08	.94013834	2
5305	3	1	0	0	1	0	0	0	0	0	0	0	8	5	.059861571	.94013834	8.6062393e-08	.94013834	2
5376	1	1	0	0	0	0	0	0	0	0	0	0	5	6	.059861571	.94013834	8.6062393e-08	.94013834	2
1500	6	0	1	1	1	0	0	0	0	0	0	0	3	6	.059861571	.94013834	8.6062393e-08	.94013834	2
2628	1	0	0	1	0	0	0	0	0	0	0	0	1	1	.059861571	.94013834	8.6062393e-08	.94013834	2
2521	3	1	1	0	1	0	0	0	0	0	0	0	1	4	.059861571	.94013834	8.6062393e-08	.94013834	2
2644	1	1	0	0	0	0	0	0	0	0	0	0	3	5	.059861571	.94013834	8.6062393e-08	.94013834	2
2009	2	1	0	0	1	0	0	0	0	0	0	0	1	6	.059861571	.94013834	8.6062393e-08	.94013834	2
3676	1	0	0	0	1	0	0	0	0	0	0	0	2	5	.059861571	.94013834	8.6062393e-08	.94013834	2
1787	1	1	0	0	0	0	0	0	0	0	0	0	0	0	.059861571	.94013834	8.6062393e-08	.94013834	2
4071	1	0	0	0	1	0	0	0	0	0	0	0	1	1	.059861571	.94013834	8.6062393e-08	.94013834	2
3523	1	0	0	0	1	0	0	0	0	0	0	0	1	1	.059861571	.94013834	8.6062393e-08	.94013834	2
1023	3	0	0	1	1	0	0	0	0	0	0	0	4	5	.059861571	.94013834	8.6062393e-08	.94013834	2
340	2	0	0	0	1	0	0	0	0	0	0	0	1	3	.059861571	.94013834	8.6062393e-08	.94013834	2
3126	2	1	0	0	1	0	0	0	0	0	0	0	1	5	.059861571	.94013834	8.6062393e-08	.94013834	2
4767	9	0	0	1	1	0	0	0	0	1	0	0	8	4	.43644333	.56330281	.00025381765	.56330281	2
4129	1	0	0	1	0	0	1	0	0	0	0	0	0	5	.059861571	.94013834	8.6062393e-08	.94013834	2
1905	4	0	0	0	1	0	0	0	0	0	0	0	1	1	.059861571	.94013834	8.6062393e-08	.94013834	2
50	4	1	1	0	1	0	0	0	0	0	0	0	0	0	.059861571	.94013834	8.6062393e-08	.94013834	2
2472	1	1	0	0	0	0	0	0	0	0	0	0	1	7	.059861571	.94013834	8.6062393e-08	.94013834	2
3292	2	0	0	1	1	0	0	0	0	0	0	0	4	4	.059861571	.94013834	8.6062393e-08	.94013834	2
2886	2	0	1	0	1	0	0	0	0	0	0	0	2	1	.059861571	.94013834	8.6062393e-08	.94013834	2
5041	3	0	1	0	1	0	0	0	0	0	0	0	4	4	.059861571	.94013834	8.6062393e-08	.94013834	2
4769	3	0	1	0	1	0	0	0	0	0	0	0	0	1	.059861571	.94013834	8.6062393e-08	.94013834	2
3499	4	1	1	0	1	0	0	0	0	0	0	0	3	10	.059861571	.94013834	8.6062393e-08	.94013834	2
3364	7	1	1	0	1	0	0	0	0	0	0	0	0	1	.059861571	.94013834	8.6062393e-08	.94013834	2
1789	2	1	0	0	0	0	0	0	0	0	0	0	1	0	.059861571	.94013834	8.6062393e-08	.94013834	2
3623	1	0	0	0	1	0	0	0	0	0	0	0	1	2	.059861571	.94013834	8.6062393e-08	.94013834	2
3402	2	1	0	1	0	0	0	0	0	0	0	0	1	1	.059861571	.94013834	8.6062393e-08	.94013834	2
2370	2	0	0	1	1	0	0	0	0	0	0	0	0	0	.059861571	.94013834	8.6062393e-08	.94013834	2
3409	4	0	0	1	1	0	0	0	0	0	0	0	4	4	.059861571	.94013834	8.6062393e-08	.94013834	2
1235	1	0	0	0	1	0	0	0	0	0	0	0	0	2	.059861571	.94013834	8.6062393e-08	.94013834	2
1954	2	0	1	0	0	0	0	0	0	0	0	0	4	1	.059861571	.94013834	8.6062393e-08	.94013834	2
2658	2	0	1	0	1	0	0	0	0	0	0	0	0	5	.059861571	.94013834	8.6062393e-08	.94013834	2
3025	6	1	0	1	1	0	0	0	0	1	0	0	2	2	.43644333	.56330281	.00025381765	.56330281	2
5475	3	1	0	0	1	0	0	0	0	0	0	0	6	2	.059861571	.94013834	8.6062393e-08	.94013834	2
3761	1	0	1	0	0	0	0	0	0	0	0	0	0	1	.059861571	.94013834	8.6062393e-08	.94013834	2
1420	2	0	1	0	1	0	0	0	0	0	0	0	3	8	.059861571	.94013834	8.6062393e-08	.94013834	2
3807	1	0	0	0	1	0	0	0	0	0	0	0	0	1	.059861571	.94013834	8.6062393e-08	.94013834	2
2870	2	1	0	1	0	0	0	1	0	0	0	0	2	2	.059861571	.94013834	8.6062393e-08	.94013834	2
1525	1	0	0	1	0	0	0	0	0	1	0	0	3	4	.43644333	.56330281	.00025381765	.56330281	2
976	2	0	0	0	1	0	0	0	0	0	0	0	0	1	.059861571	.94013834	8.6062393e-08	.94013834	2
2399	6	1	1	1	1	0	0	0	0	0	0	0	0	0	.059861571	.94013834	8.6062393e-08	.94013834	2
426	1	0	0	1	0	0	0	0	0	0	0	0	1	3	.059861571	.94013834	8.6062393e-08	.94013834	2
3874	1	0	0	1	0	0	0	0	0	0	0	0	2	2	.059861571	.94013834	8.6062393e-08	.94013834	2
5032	5	1	1	1	1	0	0	0	0	0	0	0	1	4	.059861571	.94013834	8.6062393e-08	.94013834	2
2179	3	0	0	1	1	0	0	0	0	0	0	0	0	0	.059861571	.94013834	8.6062393e-08	.94013834	2
4953	3	0	0	0	1	0	0	0	0	1	0	0	2	7	.43644333	.56330281	.00025381765	.56330281	2
1047	1	0	0	0	1	0	0	0	0	0	0	0	3	3	.059861571	.94013834	8.6062393e-08	.94013834	2
1943	1	0	0	0	1	0	0	0	0	0	0	0	8	7	.059861571	.94013834	8.6062393e-08	.94013834	2
905	2	1	0	0	1	0	0	0	0	0	0	0	1	1	.059861571	.94013834	8.6062393e-08	.94013834	2
2241	6	1	1	1	1	1	0	0	0	0	0	0	2	5	.059861571	.94013834	8.6062393e-08	.94013834	2
2217	4	1	0	1	1	0	0	0	0	0	0	0	0	3	.059861571	.94013834	8.6062393e-08	.94013834	2
3711	1	0	0	0	0	0	0	0	0	0	0	0	0	2	.059861571	.94013834	8.6062393e-08	.94013834	2
2387	1	0	0	0	1	0	0	0	0	0	0	0	5	2	.059861571	.94013834	8.6062393e-08	.94013834	2
3620	1	0	0	0	1	0	0	0	0	0	0	0	2	0	.059861571	.94013834	8.6062393e-08	.94013834	2
2937	3	1	1	0	1	0	0	0	0	0	0	0	0	0	.059861571	.94013834	8.6062393e-08	.94013834	2
1840	2	1	0	0	1	0	0	0	0	0	0	0	6	4	.059861571	.94013834	8.6062393e-08	.94013834	2
3335	7	0	1	1	1	1	0	1	0	0	0	1	2	9	.48073059	.51922303	.000046367695	.51922303	2
4652	1	0	0	0	1	0	0	0	0	0	0	0	5	4	.059861571	.94013834	8.6062393e-08	.94013834	2
1972	1	0	0	0	1	0	0	0	0	0	0	0	3	7	.059861571	.94013834	8.6062393e-08	.94013834	2
3368	1	0	1	0	0	0	0	0	0	0	0	0	1	1	.059861571	.94013834	8.6062393e-08	.94013834	2
843	3	0	1	1	1	0	0	0	0	0	0	0	1	6	.059861571	.94013834	8.6062393e-08	.94013834	2
778	2	0	1	0	1	0	0	1	0	0	0	0	6	7	.059861571	.94013834	8.6062393e-08	.94013834	2
2396	2	0	0	1	1	0	0	0	0	0	0	0	0	0	.059861571	.94013834	8.6062393e-08	.94013834	2
3608	2	0	0	0	1	0	0	0	0	0	0	0	0	0	.059861571	.94013834	8.6062393e-08	.94013834	2
4483	3	0	1	0	1	0	0	0	0	0	0	0	0	0	.059861571	.94013834	8.6062393e-08	.94013834	2
737	1	0	0	0	1	0	0	0	0	0	0	0	1	2	.059861571	.94013834	8.6062393e-08	.94013834	2
5243	2	0	0	0	1	0	0	0	0	0	0	0	0	0	.059861571	.94013834	8.6062393e-08	.94013834	2
2763	4	1	1	0	1	0	0	0	0	1	0	0	7	3	.43644333	.56330281	.00025381765	.56330281	2
3134	1	0	0	0	1	0	0	0	0	0	0	0	2	1	.059861571	.94013834	8.6062393e-08	.94013834	2
2310	1	0	0	1	0	0	0	0	0	0	0	0	2	0	.059861571	.94013834	8.6062393e-08	.94013834	2
5276	6	1	1	1	1	0	0	0	0	0	0	0	8	6	.059861571	.94013834	8.6062393e-08	.94013834	2
3179	1	0	0	0	1	0	0	0	0	0	0	0	0	0	.059861571	.94013834	8.6062393e-08	.94013834	2
3932	1	0	0	0	1	0	0	0	0	0	0	0	3	2	.059861571	.94013834	8.6062393e-08	.94013834	2
3323	1	0	0	0	1	0	0	0	0	0	0	0	1	3	.059861571	.94013834	8.6062393e-08	.94013834	2
3989	4	0	0	1	1	0	0	0	0	0	0	0	0	2	.059861571	.94013834	8.6062393e-08	.94013834	2
422	2	0	0	1	1	0	0	0	0	1	0	0	6	6	.43644333	.56330281	.00025381765	.56330281	2
1769	3	0	1	1	1	0	0	0	0	0	0	0	0	1	.059861571	.94013834	8.6062393e-08	.94013834	2
2735	3	1	1	1	0	0	1	0	0	0	0	0	3	5	.059861571	.94013834	8.6062393e-08	.94013834	2
3492	1	0	0	0	1	0	0	0	0	0	0	0	1	4	.059861571	.94013834	8.6062393e-08	.94013834	2
4621	2	0	0	0	1	0	0	0	0	0	0	0	0	3	.059861571	.94013834	8.6062393e-08	.94013834	2
2045	5	1	0	1	1	0	0	0	0	0	0	0	4	6	.059861571	.94013834	8.6062393e-08	.94013834	2
1786	3	1	1	0	1	0	0	0	0	0	0	0	1	3	.059861571	.94013834	8.6062393e-08	.94013834	2
1458	2	0	0	0	1	0	0	0	0	0	0	0	7	9	.059861571	.94013834	8.6062393e-08	.94013834	2
5487	1	0	0	0	1	0	0	0	0	0	0	0	1	3	.059861571	.94013834	8.6062393e-08	.94013834	2
2449	4	1	1	0	1	0	0	1	0	0	0	0	4	7	.059861571	.94013834	8.6062393e-08	.94013834	2
5394	1	0	0	0	1	0	0	0	0	0	0	0	0	3	.059861571	.94013834	8.6062393e-08	.94013834	2
1247	3	0	1	1	1	0	0	0	0	0	0	0	0	3	.059861571	.94013834	8.6062393e-08	.94013834	2
2273	1	1	0	0	0	0	0	0	0	1	0	0	1	0	.43644333	.56330281	.00025381765	.56330281	2
1547	2	0	1	0	1	0	0	0	0	0	0	0	0	3	.059861571	.94013834	8.6062393e-08	.94013834	2
1884	2	0	0	1	1	0	0	0	0	0	0	0	0	0	.059861571	.94013834	8.6062393e-08	.94013834	2
5079	4	1	0	0	1	0	0	0	0	0	0	0	3	2	.059861571	.94013834	8.6062393e-08	.94013834	2
3125	1	1	0	0	0	0	0	0	0	0	0	0	2	4	.059861571	.94013834	8.6062393e-08	.94013834	2
3154	3	0	1	0	1	0	0	0	0	0	0	0	0	0	.059861571	.94013834	8.6062393e-08	.94013834	2
2220	2	0	1	1	0	0	0	0	0	0	0	0	6	7	.059861571	.94013834	8.6062393e-08	.94013834	2
3793	2	0	0	1	0	0	0	0	0	0	0	0	1	0	.059861571	.94013834	8.6062393e-08	.94013834	2
455	4	0	1	1	1	0	0	0	0	0	0	0	2	3	.059861571	.94013834	8.6062393e-08	.94013834	2
2511	1	0	0	0	1	0	0	0	0	0	0	1	2	6	.48073059	.51922303	.000046367695	.51922303	2
1533	2	0	0	0	1	0	0	0	0	0	0	1	3	4	.48073059	.51922303	.000046367695	.51922303	2
758	1	0	0	0	1	0	0	0	0	0	0	0	1	2	.059861571	.94013834	8.6062393e-08	.94013834	2
3717	3	0	0	0	1	0	0	0	0	0	0	0	4	6	.059861571	.94013834	8.6062393e-08	.94013834	2
632	1	0	0	0	1	1	0	0	0	0	0	0	2	3	.059861571	.94013834	8.6062393e-08	.94013834	2
3568	1	0	0	0	1	0	0	0	0	0	0	0	2	0	.059861571	.94013834	8.6062393e-08	.94013834	2
2799	4	1	0	0	1	0	0	0	0	0	0	0	3	3	.059861571	.94013834	8.6062393e-08	.94013834	2
5096	4	0	0	1	1	0	0	0	0	1	0	0	1	5	.43644333	.56330281	.00025381765	.56330281	2
2869	4	1	0	1	1	0	0	0	0	0	0	0	6	11	.059861571	.94013834	8.6062393e-08	.94013834	2
2430	5	1	1	1	1	0	0	0	0	0	0	0	1	2	.059861571	.94013834	8.6062393e-08	.94013834	2
4631	1	0	0	0	1	0	0	0	0	0	0	0	0	0	.059861571	.94013834	8.6062393e-08	.94013834	2
4789	1	0	0	0	1	0	0	0	0	0	0	0	1	3	.059861571	.94013834	8.6062393e-08	.94013834	2
2553	2	1	0	0	1	0	0	0	0	0	0	0	1	1	.059861571	.94013834	8.6062393e-08	.94013834	2
3132	1	1	0	0	0	0	0	0	0	0	0	0	1	1	.059861571	.94013834	8.6062393e-08	.94013834	2
4538	2	1	1	0	0	0	0	0	0	0	0	0	0	0	.059861571	.94013834	8.6062393e-08	.94013834	2
4330	1	0	0	0	1	0	0	0	0	0	0	0	2	1	.059861571	.94013834	8.6062393e-08	.94013834	2
564	3	0	0	1	1	0	0	0	0	0	0	0	0	4	.059861571	.94013834	8.6062393e-08	.94013834	2
3997	2	0	1	0	1	0	0	0	0	0	0	0	3	0	.059861571	.94013834	8.6062393e-08	.94013834	2
2299	6	1	1	1	1	0	0	0	0	0	0	0	0	1	.059861571	.94013834	8.6062393e-08	.94013834	2
5424	5	1	1	1	1	0	0	0	0	0	0	0	7	7	.059861571	.94013834	8.6062393e-08	.94013834	2
1603	1	0	0	1	0	0	0	0	0	0	0	0	0	1	.059861571	.94013834	8.6062393e-08	.94013834	2
2119	6	1	0	1	1	0	0	0	0	1	0	0	1	1	.43644333	.56330281	.00025381765	.56330281	2
79	2	1	0	0	1	0	0	0	0	0	0	0	0	1	.059861571	.94013834	8.6062393e-08	.94013834	2
38	2	1	1	0	0	0	0	0	0	0	0	0	3	3	.059861571	.94013834	8.6062393e-08	.94013834	2
3937	1	0	0	0	1	0	0	0	0	0	0	0	2	3	.059861571	.94013834	8.6062393e-08	.94013834	2
2505	6	1	0	1	1	0	0	0	0	0	0	0	1	3	.059861571	.94013834	8.6062393e-08	.94013834	2
5293	1	1	0	0	0	0	0	0	0	0	0	0	3	5	.059861571	.94013834	8.6062393e-08	.94013834	2
4315	4	1	1	0	1	0	0	0	0	0	0	0	1	3	.059861571	.94013834	8.6062393e-08	.94013834	2
1221	2	0	1	1	0	0	0	0	0	0	0	0	4	1	.059861571	.94013834	8.6062393e-08	.94013834	2
2373	4	1	1	1	1	0	0	0	0	0	0	0	3	5	.059861571	.94013834	8.6062393e-08	.94013834	2
3831	2	0	1	1	0	0	0	0	0	1	0	0	1	2	.43644333	.56330281	.00025381765	.56330281	2
3397	2	0	0	1	0	0	0	0	0	0	0	0	0	2	.059861571	.94013834	8.6062393e-08	.94013834	2
2104	5	1	1	1	1	0	0	0	0	0	0	0	2	3	.059861571	.94013834	8.6062393e-08	.94013834	2
5194	1	0	0	0	1	0	0	0	0	0	0	0	7	5	.059861571	.94013834	8.6062393e-08	.94013834	2
3527	1	0	0	0	1	0	0	0	0	0	0	0	1	2	.059861571	.94013834	8.6062393e-08	.94013834	2
453	1	0	0	0	1	0	0	0	0	1	0	0	2	2	.43644333	.56330281	.00025381765	.56330281	2
4097	2	0	0	0	1	0	0	0	0	0	0	0	1	2	.059861571	.94013834	8.6062393e-08	.94013834	2
1966	4	1	0	0	1	0	0	0	0	0	0	0	1	2	.059861571	.94013834	8.6062393e-08	.94013834	2
2685	1	0	0	0	1	0	0	0	0	0	0	0	2	0	.059861571	.94013834	8.6062393e-08	.94013834	2
5466	3	1	0	1	1	0	0	0	0	0	0	0	7	8	.059861571	.94013834	8.6062393e-08	.94013834	2
1715	3	1	0	0	1	0	0	0	0	0	0	0	0	0	.059861571	.94013834	8.6062393e-08	.94013834	2
502	2	0	0	0	1	0	0	0	0	0	0	0	2	4	.059861571	.94013834	8.6062393e-08	.94013834	2
2800	1	0	1	0	0	0	0	0	0	0	0	0	1	1	.059861571	.94013834	8.6062393e-08	.94013834	2
2631	4	1	1	0	1	0	0	1	0	0	0	0	0	8	.059861571	.94013834	8.6062393e-08	.94013834	2
5176	1	1	0	0	0	1	0	0	0	0	0	1	3	6	.48073059	.51922303	.000046367695	.51922303	2
4640	2	0	0	1	1	1	0	0	0	0	0	0	10	4	.059861571	.94013834	8.6062393e-08	.94013834	2
329	3	0	0	0	1	0	0	0	0	0	0	0	1	6	.059861571	.94013834	8.6062393e-08	.94013834	2
3189	2	0	0	0	1	1	0	0	0	0	0	0	2	2	.059861571	.94013834	8.6062393e-08	.94013834	2
3191	1	1	0	0	0	0	0	0	0	0	0	0	4	3	.059861571	.94013834	8.6062393e-08	.94013834	2
4091	1	0	1	0	0	0	1	0	0	0	0	0	0	1	.059861571	.94013834	8.6062393e-08	.94013834	2
1257	2	0	0	0	1	0	0	0	0	0	0	0	3	5	.059861571	.94013834	8.6062393e-08	.94013834	2
1129	1	0	1	0	0	0	0	0	0	0	0	0	1	4	.059861571	.94013834	8.6062393e-08	.94013834	2
733	1	1	0	0	0	0	0	0	0	0	0	0	1	1	.059861571	.94013834	8.6062393e-08	.94013834	2
3907	2	0	0	1	1	0	0	0	0	0	0	0	2	5	.059861571	.94013834	8.6062393e-08	.94013834	2
4673	3	0	1	0	1	0	0	0	0	0	0	0	7	3	.059861571	.94013834	8.6062393e-08	.94013834	2
3104	2	1	0	1	0	0	0	0	0	0	0	0	0	0	.059861571	.94013834	8.6062393e-08	.94013834	2
2316	6	1	0	1	1	0	0	0	0	0	0	0	0	0	.059861571	.94013834	8.6062393e-08	.94013834	2
4983	5	1	1	1	1	0	0	0	0	0	0	0	2	3	.059861571	.94013834	8.6062393e-08	.94013834	2
3913	5	0	1	1	1	0	0	1	0	0	0	0	4	4	.059861571	.94013834	8.6062393e-08	.94013834	2
4947	2	1	0	0	1	0	0	0	0	0	0	0	0	0	.059861571	.94013834	8.6062393e-08	.94013834	2
3584	1	0	0	0	1	0	0	0	0	0	0	0	0	1	.059861571	.94013834	8.6062393e-08	.94013834	2
2541	2	1	0	1	0	0	0	0	0	0	0	0	1	1	.059861571	.94013834	8.6062393e-08	.94013834	2
917	4	1	1	0	1	0	0	0	0	0	0	1	0	6	.48073059	.51922303	.000046367695	.51922303	2
1341	1	0	0	1	0	0	0	0	0	0	0	0	4	3	.059861571	.94013834	8.6062393e-08	.94013834	2
1132	4	0	1	1	1	0	0	0	0	0	0	0	6	2	.059861571	.94013834	8.6062393e-08	.94013834	2
4051	1	0	0	0	1	0	0	0	0	0	0	0	0	1	.059861571	.94013834	8.6062393e-08	.94013834	2
1553	4	1	0	1	1	0	0	0	0	0	0	0	2	3	.059861571	.94013834	8.6062393e-08	.94013834	2
3192	4	1	1	1	1	0	0	0	0	0	0	0	0	0	.059861571	.94013834	8.6062393e-08	.94013834	2
1692	4	1	0	1	1	0	0	0	0	0	0	1	4	6	.48073059	.51922303	.000046367695	.51922303	2
3709	1	0	0	0	1	0	0	0	0	0	0	0	1	3	.059861571	.94013834	8.6062393e-08	.94013834	2
1752	10	1	1	1	1	0	0	0	0	0	0	1	2	7	.48073059	.51922303	.000046367695	.51922303	2
2225	2	1	0	0	1	0	0	0	0	0	0	0	0	2	.059861571	.94013834	8.6062393e-08	.94013834	2
1853	1	0	0	0	1	0	0	0	0	0	0	0	3	4	.059861571	.94013834	8.6062393e-08	.94013834	2
2326	2	0	0	0	1	0	0	0	0	0	0	0	1	2	.059861571	.94013834	8.6062393e-08	.94013834	2
4074	3	0	0	1	1	0	0	0	0	0	0	0	2	3	.059861571	.94013834	8.6062393e-08	.94013834	2
2809	4	0	1	1	1	0	0	0	0	0	0	0	1	2	.059861571	.94013834	8.6062393e-08	.94013834	2
4500	1	0	0	0	1	0	0	0	0	0	0	0	0	1	.059861571	.94013834	8.6062393e-08	.94013834	2
254	3	1	0	0	1	0	0	0	0	0	0	0	3	1	.059861571	.94013834	8.6062393e-08	.94013834	2
918	3	0	1	0	1	0	0	0	0	0	0	0	3	4	.059861571	.94013834	8.6062393e-08	.94013834	2
2983	1	1	0	0	0	0	0	0	0	0	0	0	5	2	.059861571	.94013834	8.6062393e-08	.94013834	2
3202	1	0	0	0	0	0	0	0	0	0	0	0	8	7	.059861571	.94013834	8.6062393e-08	.94013834	2
4802	2	0	1	1	0	0	0	0	0	0	0	0	6	5	.059861571	.94013834	8.6062393e-08	.94013834	2
3642	1	0	0	0	1	0	0	0	0	0	0	0	3	1	.059861571	.94013834	8.6062393e-08	.94013834	2
1963	1	0	0	0	1	0	0	0	0	0	0	0	3	0	.059861571	.94013834	8.6062393e-08	.94013834	2
250	1	0	0	0	1	0	0	0	0	0	0	0	2	2	.059861571	.94013834	8.6062393e-08	.94013834	2
2405	1	0	1	0	0	0	0	0	0	0	0	0	5	4	.059861571	.94013834	8.6062393e-08	.94013834	2
1835	2	0	0	1	1	0	0	0	0	0	0	0	0	3	.059861571	.94013834	8.6062393e-08	.94013834	2
28	8	1	0	1	1	0	0	0	0	0	0	0	1	3	.059861571	.94013834	8.6062393e-08	.94013834	2
4687	2	0	0	1	1	0	0	0	0	0	0	1	3	3	.48073059	.51922303	.000046367695	.51922303	2
3589	5	1	1	0	1	0	0	0	0	0	0	0	0	0	.059861571	.94013834	8.6062393e-08	.94013834	2
5267	1	0	0	0	1	0	0	0	0	0	0	0	3	1	.059861571	.94013834	8.6062393e-08	.94013834	2
3462	1	1	0	0	0	0	0	0	0	0	0	0	2	1	.059861571	.94013834	8.6062393e-08	.94013834	2
3298	3	0	0	0	1	0	0	0	0	0	0	0	0	2	.059861571	.94013834	8.6062393e-08	.94013834	2
5349	1	0	0	1	0	0	0	0	0	0	0	0	0	0	.059861571	.94013834	8.6062393e-08	.94013834	2
4393	3	1	1	1	0	0	0	0	0	0	0	0	2	4	.059861571	.94013834	8.6062393e-08	.94013834	2
4784	2	0	0	1	0	0	1	0	0	1	0	0	3	2	.43644333	.56330281	.00025381765	.56330281	2
1484	1	0	0	0	1	0	1	0	0	0	0	0	1	2	.059861571	.94013834	8.6062393e-08	.94013834	2
4354	1	0	0	0	1	0	0	0	0	0	0	0	0	2	.059861571	.94013834	8.6062393e-08	.94013834	2
4084	1	0	0	0	1	0	0	0	0	0	0	0	0	0	.059861571	.94013834	8.6062393e-08	.94013834	2
4946	2	1	0	0	1	0	0	0	0	0	0	0	0	2	.059861571	.94013834	8.6062393e-08	.94013834	2
3776	1	0	0	0	1	0	0	0	0	0	0	0	0	1	.059861571	.94013834	8.6062393e-08	.94013834	2
3511	2	0	0	0	1	0	0	0	0	0	0	0	3	4	.059861571	.94013834	8.6062393e-08	.94013834	2
2256	4	1	0	1	1	0	0	0	0	0	0	0	3	3	.059861571	.94013834	8.6062393e-08	.94013834	2
2787	1	0	0	0	1	0	0	0	0	0	0	0	1	0	.059861571	.94013834	8.6062393e-08	.94013834	2
3825	1	0	0	0	1	0	0	0	0	0	0	0	2	6	.059861571	.94013834	8.6062393e-08	.94013834	2
3821	3	0	0	1	1	0	0	0	0	0	0	0	1	3	.059861571	.94013834	8.6062393e-08	.94013834	2
2446	1	0	0	0	1	0	0	0	0	0	0	0	5	3	.059861571	.94013834	8.6062393e-08	.94013834	2
2861	3	1	0	0	1	0	0	0	0	0	0	0	3	0	.059861571	.94013834	8.6062393e-08	.94013834	2
4252	5	1	1	0	1	0	0	0	0	0	0	0	0	1	.059861571	.94013834	8.6062393e-08	.94013834	2
147	1	1	0	0	0	0	0	0	0	0	0	0	0	0	.059861571	.94013834	8.6062393e-08	.94013834	2
2114	2	0	0	0	1	0	0	0	0	0	0	0	1	2	.059861571	.94013834	8.6062393e-08	.94013834	2
1961	1	0	0	0	1	0	0	0	0	0	0	0	2	3	.059861571	.94013834	8.6062393e-08	.94013834	2
2969	1	0	0	0	1	0	0	0	0	0	0	0	3	2	.059861571	.94013834	8.6062393e-08	.94013834	2
2811	3	1	0	1	1	0	0	0	0	0	0	0	1	0	.059861571	.94013834	8.6062393e-08	.94013834	2
2687	1	0	0	0	1	0	0	0	0	0	0	0	1	0	.059861571	.94013834	8.6062393e-08	.94013834	2
5042	1	0	0	0	1	0	0	0	0	0	0	0	0	0	.059861571	.94013834	8.6062393e-08	.94013834	2
3794	1	0	1	0	0	0	0	0	0	0	0	0	1	2	.059861571	.94013834	8.6062393e-08	.94013834	2
4643	1	0	0	0	0	0	1	0	0	0	0	0	1	2	.059861571	.94013834	8.6062393e-08	.94013834	2
4753	1	0	0	0	1	0	0	0	0	0	0	0	3	2	.059861571	.94013834	8.6062393e-08	.94013834	2
3131	3	0	1	1	1	0	0	0	0	0	0	0	3	9	.059861571	.94013834	8.6062393e-08	.94013834	2
334	3	0	1	0	1	0	0	0	0	0	0	0	1	1	.059861571	.94013834	8.6062393e-08	.94013834	2
355	2	0	0	1	1	0	0	0	0	0	0	0	2	2	.059861571	.94013834	8.6062393e-08	.94013834	2
2344	3	1	1	0	1	0	0	0	0	0	0	0	0	0	.059861571	.94013834	8.6062393e-08	.94013834	2
4800	1	0	0	0	1	0	0	0	0	0	0	0	4	3	.059861571	.94013834	8.6062393e-08	.94013834	2
2192	3	1	0	0	1	0	0	0	0	0	0	0	0	1	.059861571	.94013834	8.6062393e-08	.94013834	2
1093	1	1	0	0	0	0	0	0	0	0	0	0	6	4	.059861571	.94013834	8.6062393e-08	.94013834	2
2480	5	1	0	1	1	0	0	0	0	0	0	0	1	0	.059861571	.94013834	8.6062393e-08	.94013834	2
345	1	0	0	0	1	0	0	0	0	1	0	0	0	3	.43644333	.56330281	.00025381765	.56330281	2
687	1	0	0	0	1	0	0	0	0	0	0	0	0	0	.059861571	.94013834	8.6062393e-08	.94013834	2
2251	1	0	0	1	0	0	0	0	0	0	0	0	0	2	.059861571	.94013834	8.6062393e-08	.94013834	2
4633	2	0	1	1	0	0	0	0	0	0	0	0	3	1	.059861571	.94013834	8.6062393e-08	.94013834	2
2445	1	1	0	0	0	0	0	0	0	0	0	0	1	0	.059861571	.94013834	8.6062393e-08	.94013834	2
3872	3	0	1	0	1	0	0	0	0	0	0	0	0	0	.059861571	.94013834	8.6062393e-08	.94013834	2
3702	1	1	0	0	0	0	0	0	0	0	0	0	2	5	.059861571	.94013834	8.6062393e-08	.94013834	2
2348	4	0	0	1	1	0	0	0	0	0	0	0	0	1	.059861571	.94013834	8.6062393e-08	.94013834	2
2609	3	1	0	0	1	0	0	0	0	1	0	0	1	3	.43644333	.56330281	.00025381765	.56330281	2
492	1	0	0	0	1	0	0	0	0	0	0	0	3	1	.059861571	.94013834	8.6062393e-08	.94013834	2
1810	6	0	1	1	1	0	0	0	0	0	0	0	2	6	.059861571	.94013834	8.6062393e-08	.94013834	2
3896	1	0	0	0	1	0	0	0	0	0	0	0	0	2	.059861571	.94013834	8.6062393e-08	.94013834	2
3466	6	0	1	1	1	0	0	0	0	0	0	0	9	6	.059861571	.94013834	8.6062393e-08	.94013834	2
2434	1	0	0	1	0	0	0	0	0	0	0	0	1	2	.059861571	.94013834	8.6062393e-08	.94013834	2
2154	1	0	0	0	1	0	0	0	0	0	0	0	5	2	.059861571	.94013834	8.6062393e-08	.94013834	2
4094	2	0	0	0	1	0	0	0	0	0	0	0	1	2	.059861571	.94013834	8.6062393e-08	.94013834	2
368	3	0	1	0	1	0	0	0	0	0	0	0	1	4	.059861571	.94013834	8.6062393e-08	.94013834	2
76	2	1	0	1	0	0	0	0	0	1	0	0	0	1	.43644333	.56330281	.00025381765	.56330281	2
2461	1	0	0	1	0	0	0	0	0	0	0	0	0	2	.059861571	.94013834	8.6062393e-08	.94013834	2
854	1	0	0	0	1	0	0	0	0	0	0	0	0	2	.059861571	.94013834	8.6062393e-08	.94013834	2
589	5	0	0	1	1	0	0	0	0	0	0	1	3	8	.48073059	.51922303	.000046367695	.51922303	2
3965	1	1	0	0	0	0	0	0	0	0	0	0	2	4	.059861571	.94013834	8.6062393e-08	.94013834	2
4676	2	0	1	1	0	0	0	0	0	0	0	0	1	6	.059861571	.94013834	8.6062393e-08	.94013834	2
3064	3	1	0	0	1	0	0	0	0	0	0	0	0	0	.059861571	.94013834	8.6062393e-08	.94013834	2
1751	3	1	1	0	1	0	0	0	0	0	0	1	5	5	.48073059	.51922303	.000046367695	.51922303	2
5094	1	1	0	0	0	0	0	0	0	0	0	0	11	13	.059861571	.94013834	8.6062393e-08	.94013834	2
101	1	1	0	0	0	0	0	0	0	0	0	0	0	1	.059861571	.94013834	8.6062393e-08	.94013834	2
604	1	0	0	1	0	0	0	0	0	0	0	0	5	3	.059861571	.94013834	8.6062393e-08	.94013834	2
3679	2	1	0	0	0	0	0	0	0	0	0	0	0	0	.059861571	.94013834	8.6062393e-08	.94013834	2
290	1	0	1	0	0	0	0	0	0	0	0	0	1	1	.059861571	.94013834	8.6062393e-08	.94013834	2
692	1	0	0	1	0	0	0	0	0	0	0	0	0	1	.059861571	.94013834	8.6062393e-08	.94013834	2
923	2	0	1	1	0	0	1	0	0	0	0	0	0	5	.059861571	.94013834	8.6062393e-08	.94013834	2
1591	3	0	1	0	1	0	0	0	0	0	0	0	0	3	.059861571	.94013834	8.6062393e-08	.94013834	2
3845	1	0	0	0	1	0	0	0	0	1	0	0	1	5	.43644333	.56330281	.00025381765	.56330281	2
1976	3	0	1	1	1	0	0	0	0	0	0	0	0	1	.059861571	.94013834	8.6062393e-08	.94013834	2
2572	3	0	0	0	1	0	0	1	0	0	0	0	10	2	.059861571	.94013834	8.6062393e-08	.94013834	2
5044	2	1	0	0	1	1	0	0	0	0	0	0	0	6	.059861571	.94013834	8.6062393e-08	.94013834	2
1309	4	0	1	1	1	0	0	0	0	0	0	0	2	4	.059861571	.94013834	8.6062393e-08	.94013834	2
789	2	0	1	1	0	0	0	0	0	1	0	0	2	0	.43644333	.56330281	.00025381765	.56330281	2
1900	3	1	1	0	1	0	0	0	0	0	0	0	3	2	.059861571	.94013834	8.6062393e-08	.94013834	2
1582	1	0	0	0	1	0	0	0	0	0	0	1	5	4	.48073059	.51922303	.000046367695	.51922303	2
3361	4	1	1	0	1	0	0	0	0	0	0	0	2	2	.059861571	.94013834	8.6062393e-08	.94013834	2
1577	2	0	0	1	1	0	0	0	0	0	0	0	2	2	.059861571	.94013834	8.6062393e-08	.94013834	2
2612	8	1	1	1	1	0	1	0	0	1	0	0	0	0	.43644333	.56330281	.00025381765	.56330281	2
515	2	0	0	0	1	0	0	0	0	0	0	0	2	1	.059861571	.94013834	8.6062393e-08	.94013834	2
1417	2	0	0	0	1	0	0	0	0	0	0	1	2	4	.48073059	.51922303	.000046367695	.51922303	2
3033	2	0	1	0	1	0	0	0	0	0	0	0	1	1	.059861571	.94013834	8.6062393e-08	.94013834	2
4624	1	0	0	0	1	0	0	0	0	0	0	0	5	0	.059861571	.94013834	8.6062393e-08	.94013834	2
5322	1	0	1	0	0	0	0	0	0	0	0	0	1	3	.059861571	.94013834	8.6062393e-08	.94013834	2
71	1	0	1	0	0	0	0	0	0	0	0	0	11	5	.059861571	.94013834	8.6062393e-08	.94013834	2
3181	1	1	0	0	0	0	0	0	0	0	0	0	4	5	.059861571	.94013834	8.6062393e-08	.94013834	2
4453	1	0	0	0	1	0	0	0	0	0	0	0	0	0	.059861571	.94013834	8.6062393e-08	.94013834	2
1771	2	1	0	0	1	0	0	0	0	0	0	0	0	3	.059861571	.94013834	8.6062393e-08	.94013834	2
4630	1	0	0	0	1	0	0	0	0	0	0	0	3	3	.059861571	.94013834	8.6062393e-08	.94013834	2
2897	8	1	1	0	1	0	0	0	0	1	0	0	4	3	.43644333	.56330281	.00025381765	.56330281	2
3147	2	1	0	0	1	0	0	0	0	0	0	0	0	0	.059861571	.94013834	8.6062393e-08	.94013834	2
791	1	0	0	0	1	0	0	0	0	0	0	0	0	1	.059861571	.94013834	8.6062393e-08	.94013834	2
3166	1	1	0	0	0	0	0	0	0	0	0	0	0	1	.059861571	.94013834	8.6062393e-08	.94013834	2
2330	3	1	0	1	1	0	0	0	0	1	0	0	0	0	.43644333	.56330281	.00025381765	.56330281	2
3580	2	0	1	0	1	0	0	0	0	0	0	0	1	1	.059861571	.94013834	8.6062393e-08	.94013834	2
2781	1	0	0	0	1	0	0	0	0	0	0	0	11	4	.059861571	.94013834	8.6062393e-08	.94013834	2
800	3	1	1	0	1	0	0	0	0	1	0	0	1	0	.43644333	.56330281	.00025381765	.56330281	2
2290	2	1	1	0	0	0	0	0	0	0	0	0	0	2	.059861571	.94013834	8.6062393e-08	.94013834	2
1665	2	1	0	0	1	0	0	0	0	0	0	0	17	14	.059861571	.94013834	8.6062393e-08	.94013834	2
951	2	0	0	0	1	0	0	0	0	0	0	0	0	2	.059861571	.94013834	8.6062393e-08	.94013834	2
849	1	0	0	0	1	0	0	0	0	0	0	0	4	3	.059861571	.94013834	8.6062393e-08	.94013834	2
2620	3	1	0	1	0	0	0	0	0	0	0	0	1	1	.059861571	.94013834	8.6062393e-08	.94013834	2
4650	4	0	0	1	1	0	0	0	0	0	0	0	5	1	.059861571	.94013834	8.6062393e-08	.94013834	2
2403	3	1	0	0	1	0	0	0	0	0	0	0	0	0	.059861571	.94013834	8.6062393e-08	.94013834	2
2924	1	0	0	1	0	0	0	0	0	0	0	0	1	2	.059861571	.94013834	8.6062393e-08	.94013834	2
899	2	1	0	0	1	0	1	0	0	0	0	1	4	3	.48073059	.51922303	.000046367695	.51922303	2
2514	4	1	1	0	1	0	0	0	0	0	0	0	0	0	.059861571	.94013834	8.6062393e-08	.94013834	2
3063	1	0	0	0	1	0	0	0	0	0	0	0	1	1	.059861571	.94013834	8.6062393e-08	.94013834	2
3050	3	0	1	1	1	0	0	0	0	0	0	0	2	1	.059861571	.94013834	8.6062393e-08	.94013834	2
1756	2	1	0	0	0	0	0	0	0	0	0	0	2	4	.059861571	.94013834	8.6062393e-08	.94013834	2
5098	1	0	0	0	1	0	0	0	0	0	0	0	0	0	.059861571	.94013834	8.6062393e-08	.94013834	2
3421	3	0	1	1	1	0	0	0	0	0	0	0	0	5	.059861571	.94013834	8.6062393e-08	.94013834	2
3886	1	0	1	0	0	0	0	0	0	0	0	0	1	1	.059861571	.94013834	8.6062393e-08	.94013834	2
5308	1	0	0	0	1	1	0	0	0	0	0	0	1	1	.059861571	.94013834	8.6062393e-08	.94013834	2
2574	2	0	0	1	1	0	0	0	0	0	0	0	0	0	.059861571	.94013834	8.6062393e-08	.94013834	2
3564	1	0	0	0	1	0	0	0	0	0	0	0	0	3	.059861571	.94013834	8.6062393e-08	.94013834	2
3573	1	0	1	0	0	0	0	0	0	0	0	0	0	1	.059861571	.94013834	8.6062393e-08	.94013834	2
3931	1	0	0	0	1	0	0	0	0	0	0	0	3	3	.059861571	.94013834	8.6062393e-08	.94013834	2
3655	2	0	0	0	1	0	0	0	0	0	0	0	1	0	.059861571	.94013834	8.6062393e-08	.94013834	2
2890	2	1	0	0	1	0	1	0	0	1	0	0	4	7	.43644333	.56330281	.00025381765	.56330281	2
798	2	0	0	1	1	0	0	0	0	0	0	0	4	3	.059861571	.94013834	8.6062393e-08	.94013834	2
5053	3	0	1	0	1	0	0	0	0	1	0	0	1	4	.43644333	.56330281	.00025381765	.56330281	2
1050	2	1	0	0	1	0	0	0	0	0	0	0	2	9	.059861571	.94013834	8.6062393e-08	.94013834	2
3280	4	1	1	1	1	0	0	0	0	0	0	0	4	4	.059861571	.94013834	8.6062393e-08	.94013834	2
3783	1	0	1	0	0	0	0	0	0	0	0	0	0	0	.059861571	.94013834	8.6062393e-08	.94013834	2
2427	2	1	0	1	0	0	0	0	0	1	0	0	9	8	.43644333	.56330281	.00025381765	.56330281	2
5407	2	0	0	0	1	0	0	0	0	0	0	1	0	0	.48073059	.51922303	.000046367695	.51922303	2
4911	6	1	1	1	1	0	0	0	0	1	0	0	2	7	.43644333	.56330281	.00025381765	.56330281	2
4116	1	0	0	0	1	0	0	1	0	0	0	0	9	8	.059861571	.94013834	8.6062393e-08	.94013834	2
3129	2	0	0	0	1	0	0	0	0	0	0	0	0	0	.059861571	.94013834	8.6062393e-08	.94013834	2
3665	1	0	0	0	1	0	0	0	0	0	0	0	0	1	.059861571	.94013834	8.6062393e-08	.94013834	2
1163	2	0	1	0	1	0	0	0	0	0	0	0	0	1	.059861571	.94013834	8.6062393e-08	.94013834	2
1610	1	0	0	0	0	0	0	0	0	0	0	0	2	6	.059861571	.94013834	8.6062393e-08	.94013834	2
4311	2	0	0	1	1	0	0	0	0	0	0	0	4	7	.059861571	.94013834	8.6062393e-08	.94013834	2
1977	2	0	1	0	1	0	0	0	0	0	0	0	4	1	.059861571	.94013834	8.6062393e-08	.94013834	2
1506	2	0	0	1	1	0	0	0	0	1	0	0	4	6	.43644333	.56330281	.00025381765	.56330281	2
2862	5	1	0	1	1	0	0	0	0	0	0	0	1	3	.059861571	.94013834	8.6062393e-08	.94013834	2
3459	2	0	0	0	1	0	0	0	0	0	0	0	0	1	.059861571	.94013834	8.6062393e-08	.94013834	2
5014	9	1	1	0	1	0	0	0	0	0	0	0	1	1	.059861571	.94013834	8.6062393e-08	.94013834	2
2932	4	0	1	0	1	0	0	0	0	0	0	0	3	4	.059861571	.94013834	8.6062393e-08	.94013834	2
2224	4	1	1	0	1	0	0	0	0	0	0	0	0	0	.059861571	.94013834	8.6062393e-08	.94013834	2
3049	1	1	0	0	0	0	0	0	0	0	0	0	0	1	.059861571	.94013834	8.6062393e-08	.94013834	2
4613	1	0	0	0	1	0	0	0	0	0	0	0	4	6	.059861571	.94013834	8.6062393e-08	.94013834	2
2910	5	1	1	1	1	0	0	0	0	1	0	0	1	1	.43644333	.56330281	.00025381765	.56330281	2
2162	1	0	0	0	1	0	0	0	0	0	0	0	0	1	.059861571	.94013834	8.6062393e-08	.94013834	2
5522	1	0	0	0	1	0	0	0	0	0	0	0	0	0	.059861571	.94013834	8.6062393e-08	.94013834	2
2982	2	1	0	1	0	0	0	0	0	0	0	0	0	1	.059861571	.94013834	8.6062393e-08	.94013834	2
4132	2	0	0	1	1	0	0	0	0	0	0	0	3	3	.059861571	.94013834	8.6062393e-08	.94013834	2
4695	7	1	0	0	1	0	0	0	0	0	0	0	1	3	.059861571	.94013834	8.6062393e-08	.94013834	2
2859	2	0	1	0	0	0	0	0	0	0	0	0	0	0	.059861571	.94013834	8.6062393e-08	.94013834	2
5049	2	0	0	1	0	1	0	0	0	0	0	0	4	7	.059861571	.94013834	8.6062393e-08	.94013834	2
2343	6	0	1	1	1	0	0	0	0	1	0	0	5	8	.43644333	.56330281	.00025381765	.56330281	2
5075	3	1	1	0	0	0	0	0	0	1	0	0	1	2	.43644333	.56330281	.00025381765	.56330281	2
3766	1	0	0	1	0	0	0	0	0	0	0	0	1	2	.059861571	.94013834	8.6062393e-08	.94013834	2
4082	1	0	0	0	1	0	0	0	0	0	0	0	3	2	.059861571	.94013834	8.6062393e-08	.94013834	2
2102	1	0	0	0	1	0	0	0	0	0	0	0	4	5	.059861571	.94013834	8.6062393e-08	.94013834	2
4135	2	0	1	0	1	0	0	0	0	0	0	0	0	1	.059861571	.94013834	8.6062393e-08	.94013834	2
3095	1	0	0	0	1	0	0	0	0	0	0	0	1	1	.059861571	.94013834	8.6062393e-08	.94013834	2
2210	3	1	0	0	1	0	0	0	0	0	0	0	0	3	.059861571	.94013834	8.6062393e-08	.94013834	2
4605	3	0	0	0	1	0	0	0	0	0	0	0	4	5	.059861571	.94013834	8.6062393e-08	.94013834	2
3150	1	1	0	0	0	0	0	0	0	0	0	0	0	0	.059861571	.94013834	8.6062393e-08	.94013834	2
1740	5	1	0	0	1	0	0	0	0	0	0	0	0	4	.059861571	.94013834	8.6062393e-08	.94013834	2
504	1	0	1	0	0	0	0	0	0	0	0	0	2	0	.059861571	.94013834	8.6062393e-08	.94013834	2
3100	10	1	1	1	1	1	0	0	0	0	0	0	2	1	.059861571	.94013834	8.6062393e-08	.94013834	2
2394	3	1	0	1	0	0	0	0	0	0	0	0	0	2	.059861571	.94013834	8.6062393e-08	.94013834	2
2638	2	0	1	0	1	0	0	0	0	0	0	0	1	5	.059861571	.94013834	8.6062393e-08	.94013834	2
4520	1	0	0	1	0	0	0	0	0	0	0	0	0	0	.059861571	.94013834	8.6062393e-08	.94013834	2
4637	2	0	0	1	1	0	0	0	0	1	0	0	0	0	.43644333	.56330281	.00025381765	.56330281	2
2165	1	0	0	0	1	0	0	0	0	0	0	0	3	3	.059861571	.94013834	8.6062393e-08	.94013834	2
2432	1	0	0	0	1	0	0	0	0	0	0	0	0	2	.059861571	.94013834	8.6062393e-08	.94013834	2
4955	1	0	0	0	1	0	0	0	0	0	0	0	0	0	.059861571	.94013834	8.6062393e-08	.94013834	2
2894	2	0	1	0	1	0	0	0	0	0	0	0	4	5	.059861571	.94013834	8.6062393e-08	.94013834	2
3403	4	1	1	0	1	0	0	1	0	0	0	0	2	5	.059861571	.94013834	8.6062393e-08	.94013834	2
2313	1	0	0	0	1	0	0	0	0	0	0	0	2	2	.059861571	.94013834	8.6062393e-08	.94013834	2
3029	2	1	0	0	1	0	0	0	0	0	0	0	2	2	.059861571	.94013834	8.6062393e-08	.94013834	2
354	2	0	0	0	1	0	0	0	0	0	0	0	0	1	.059861571	.94013834	8.6062393e-08	.94013834	2
3377	3	0	1	0	1	0	0	0	0	0	0	0	0	0	.059861571	.94013834	8.6062393e-08	.94013834	2
4929	7	1	1	1	1	0	0	0	0	0	0	0	1	3	.059861571	.94013834	8.6062393e-08	.94013834	2
3537	1	0	0	0	1	0	1	0	0	0	0	0	6	11	.059861571	.94013834	8.6062393e-08	.94013834	2
5091	2	0	0	0	1	0	0	0	0	0	0	0	0	1	.059861571	.94013834	8.6062393e-08	.94013834	2
2441	2	1	0	0	1	0	0	1	0	0	0	0	9	10	.059861571	.94013834	8.6062393e-08	.94013834	2
4860	2	0	0	1	0	0	0	0	0	0	0	0	2	1	.059861571	.94013834	8.6062393e-08	.94013834	2
2945	1	0	0	1	0	0	0	0	0	0	0	0	4	1	.059861571	.94013834	8.6062393e-08	.94013834	2
2908	7	1	0	1	1	0	0	0	0	0	0	0	2	4	.059861571	.94013834	8.6062393e-08	.94013834	2
1700	4	1	0	1	1	0	0	0	0	0	0	0	2	2	.059861571	.94013834	8.6062393e-08	.94013834	2
1897	2	0	1	0	1	0	0	0	0	0	0	0	3	1	.059861571	.94013834	8.6062393e-08	.94013834	2
2219	3	1	0	1	1	0	0	0	0	1	0	0	1	2	.43644333	.56330281	.00025381765	.56330281	2
2186	1	0	0	0	1	0	0	0	0	0	0	0	1	2	.059861571	.94013834	8.6062393e-08	.94013834	2
3654	1	0	0	1	0	0	0	0	0	0	0	0	1	4	.059861571	.94013834	8.6062393e-08	.94013834	2
2545	1	0	0	0	1	0	0	0	0	0	0	1	1	1	.48073059	.51922303	.000046367695	.51922303	2
3474	1	0	0	0	1	0	0	0	0	0	0	0	0	1	.059861571	.94013834	8.6062393e-08	.94013834	2
332	2	0	1	0	1	0	0	0	0	0	0	0	0	2	.059861571	.94013834	8.6062393e-08	.94013834	2
2354	1	0	0	1	0	0	0	0	0	0	0	0	1	1	.059861571	.94013834	8.6062393e-08	.94013834	2
3487	4	0	1	1	1	0	0	1	0	0	0	0	1	0	.059861571	.94013834	8.6062393e-08	.94013834	2
1433	1	0	0	0	1	0	1	0	0	0	0	0	9	9	.059861571	.94013834	8.6062393e-08	.94013834	2
1904	4	1	0	0	1	0	0	0	0	0	0	0	0	1	.059861571	.94013834	8.6062393e-08	.94013834	2
4549	1	0	0	0	1	0	0	0	0	0	0	0	9	5	.059861571	.94013834	8.6062393e-08	.94013834	2
4266	1	0	0	0	1	0	0	0	0	0	0	0	2	3	.059861571	.94013834	8.6062393e-08	.94013834	2
2591	2	1	1	0	0	0	0	0	0	1	0	0	0	3	.43644333	.56330281	.00025381765	.56330281	2
3398	2	0	0	0	1	0	0	0	0	0	0	0	7	9	.059861571	.94013834	8.6062393e-08	.94013834	2
3826	2	0	0	0	1	0	0	0	0	0	0	0	0	0	.059861571	.94013834	8.6062393e-08	.94013834	2
4081	3	1	0	0	1	0	0	0	0	0	0	0	0	0	.059861571	.94013834	8.6062393e-08	.94013834	2
5248	1	0	0	0	1	0	0	0	0	0	0	0	0	0	.059861571	.94013834	8.6062393e-08	.94013834	2
4117	1	0	0	0	1	0	0	0	0	0	0	0	1	2	.059861571	.94013834	8.6062393e-08	.94013834	2
2552	2	1	0	0	1	0	0	0	0	0	0	0	2	1	.059861571	.94013834	8.6062393e-08	.94013834	2
883	2	1	0	0	1	0	0	0	0	1	0	0	3	1	.43644333	.56330281	.00025381765	.56330281	2
2767	3	0	1	0	1	0	0	0	0	0	0	0	3	5	.059861571	.94013834	8.6062393e-08	.94013834	2
3798	1	0	0	0	1	0	0	0	0	0	0	0	1	4	.059861571	.94013834	8.6062393e-08	.94013834	2
833	2	1	0	0	1	0	0	0	0	0	0	0	4	5	.059861571	.94013834	8.6062393e-08	.94013834	2
2981	3	1	1	0	1	0	0	0	0	0	0	0	0	4	.059861571	.94013834	8.6062393e-08	.94013834	2
2563	3	1	0	1	0	0	0	0	0	0	0	0	3	11	.059861571	.94013834	8.6062393e-08	.94013834	2
2581	7	1	1	1	1	0	0	0	0	1	0	0	0	2	.43644333	.56330281	.00025381765	.56330281	2
4646	3	0	0	1	1	0	0	0	0	0	0	0	5	1	.059861571	.94013834	8.6062393e-08	.94013834	2
3846	1	0	0	0	1	0	0	0	0	0	0	0	2	4	.059861571	.94013834	8.6062393e-08	.94013834	2
2476	1	1	0	0	0	0	0	0	0	0	0	0	0	2	.059861571	.94013834	8.6062393e-08	.94013834	2
1085	3	1	1	0	1	0	0	0	0	0	0	0	4	0	.059861571	.94013834	8.6062393e-08	.94013834	2
573	2	0	0	0	1	0	0	0	0	0	0	0	1	1	.059861571	.94013834	8.6062393e-08	.94013834	2
2988	1	0	0	0	1	0	0	0	0	0	0	0	1	1	.059861571	.94013834	8.6062393e-08	.94013834	2
4649	1	0	0	1	0	0	0	0	0	0	0	0	3	0	.059861571	.94013834	8.6062393e-08	.94013834	2
5130	3	1	1	0	1	0	0	0	0	0	0	0	0	0	.059861571	.94013834	8.6062393e-08	.94013834	2
1642	3	0	0	1	1	0	0	0	0	0	0	0	0	0	.059861571	.94013834	8.6062393e-08	.94013834	2
2473	3	1	0	0	1	0	0	0	0	0	0	0	0	0	.059861571	.94013834	8.6062393e-08	.94013834	2
4547	4	1	0	1	1	0	0	0	0	0	0	0	0	0	.059861571	.94013834	8.6062393e-08	.94013834	2
2334	4	1	1	1	1	0	0	0	0	0	0	0	0	0	.059861571	.94013834	8.6062393e-08	.94013834	2
5316	2	1	0	0	1	0	0	0	0	0	0	0	0	0	.059861571	.94013834	8.6062393e-08	.94013834	2
4656	1	0	0	0	1	0	0	0	0	0	0	0	0	5	.059861571	.94013834	8.6062393e-08	.94013834	2
4984	2	0	0	0	1	0	0	0	0	0	0	0	7	5	.059861571	.94013834	8.6062393e-08	.94013834	2
1009	5	0	1	0	1	0	0	0	0	0	0	0	0	4	.059861571	.94013834	8.6062393e-08	.94013834	2
631	1	0	0	0	1	0	0	0	0	0	0	0	1	2	.059861571	.94013834	8.6062393e-08	.94013834	2
1846	13	1	1	1	1	0	0	0	0	0	0	0	4	3	.059861571	.94013834	8.6062393e-08	.94013834	2
1552	2	0	1	1	0	0	0	0	0	1	0	0	0	0	.43644333	.56330281	.00025381765	.56330281	2
2160	2	0	1	0	1	0	0	0	0	0	0	1	0	1	.48073059	.51922303	.000046367695	.51922303	2
2292	1	1	0	0	0	0	0	0	0	0	0	0	6	2	.059861571	.94013834	8.6062393e-08	.94013834	2
3250	1	0	0	0	1	0	0	0	0	0	0	0	0	2	.059861571	.94013834	8.6062393e-08	.94013834	2
2948	2	0	0	0	1	0	0	0	0	0	0	0	1	2	.059861571	.94013834	8.6062393e-08	.94013834	2
5	1	0	0	0	1	0	0	0	0	0	0	0	1	1	.059861571	.94013834	8.6062393e-08	.94013834	2
339	1	0	0	1	0	0	0	0	0	1	0	0	4	6	.43644333	.56330281	.00025381765	.56330281	2
4078	2	0	0	0	1	0	0	0	0	0	0	0	0	3	.059861571	.94013834	8.6062393e-08	.94013834	2
116	3	0	0	0	1	0	0	0	0	0	0	0	0	3	.059861571	.94013834	8.6062393e-08	.94013834	2
5076	4	1	0	1	1	0	0	0	0	0	0	0	0	1	.059861571	.94013834	8.6062393e-08	.94013834	2
821	2	0	1	0	1	0	0	0	0	0	0	0	3	7	.059861571	.94013834	8.6062393e-08	.94013834	2
2481	3	0	1	0	1	0	0	0	0	0	0	0	1	0	.059861571	.94013834	8.6062393e-08	.94013834	2
2413	2	1	0	0	1	0	0	0	0	0	0	0	1	7	.059861571	.94013834	8.6062393e-08	.94013834	2
3045	3	1	1	1	0	0	0	0	0	0	0	0	0	0	.059861571	.94013834	8.6062393e-08	.94013834	2
2142	3	1	1	0	0	0	0	0	0	0	0	0	3	1	.059861571	.94013834	8.6062393e-08	.94013834	2
2420	2	1	0	0	1	0	0	0	0	0	0	0	0	0	.059861571	.94013834	8.6062393e-08	.94013834	2
4855	2	1	1	0	0	0	0	0	0	0	0	0	7	3	.059861571	.94013834	8.6062393e-08	.94013834	2
479	3	1	1	0	1	0	0	0	0	0	0	0	2	0	.059861571	.94013834	8.6062393e-08	.94013834	2
947	1	0	0	0	1	0	0	0	0	0	0	0	8	8	.059861571	.94013834	8.6062393e-08	.94013834	2
2377	1	1	0	0	0	0	0	0	0	0	0	0	2	1	.059861571	.94013834	8.6062393e-08	.94013834	2
2920	3	1	0	1	0	0	0	0	0	0	0	0	0	6	.059861571	.94013834	8.6062393e-08	.94013834	2
5311	3	0	0	1	1	0	0	0	0	0	0	0	1	7	.059861571	.94013834	8.6062393e-08	.94013834	2
3885	1	0	0	0	0	0	0	0	0	0	0	0	3	3	.059861571	.94013834	8.6062393e-08	.94013834	2
4108	5	0	1	1	1	0	0	0	0	0	0	0	2	2	.059861571	.94013834	8.6062393e-08	.94013834	2
2838	1	0	1	0	0	0	0	0	0	0	0	0	1	1	.059861571	.94013834	8.6062393e-08	.94013834	2
1826	3	0	0	1	0	0	0	0	0	0	0	0	2	5	.059861571	.94013834	8.6062393e-08	.94013834	2
5442	1	0	0	0	1	0	0	0	0	0	0	0	0	0	.059861571	.94013834	8.6062393e-08	.94013834	2
3562	1	1	0	0	0	0	0	0	0	0	0	0	0	1	.059861571	.94013834	8.6062393e-08	.94013834	2
575	4	0	1	0	1	0	0	0	0	0	0	0	4	4	.059861571	.94013834	8.6062393e-08	.94013834	2
603	4	0	0	0	1	0	0	0	0	0	0	0	0	5	.059861571	.94013834	8.6062393e-08	.94013834	2
4077	1	0	0	0	1	0	0	0	0	0	0	0	1	2	.059861571	.94013834	8.6062393e-08	.94013834	2
2364	2	0	0	1	1	0	0	0	0	0	0	0	2	3	.059861571	.94013834	8.6062393e-08	.94013834	2
3376	5	0	1	1	1	0	0	0	0	0	0	0	4	3	.059861571	.94013834	8.6062393e-08	.94013834	2
3625	3	1	0	0	1	0	0	0	0	0	0	0	0	3	.059861571	.94013834	8.6062393e-08	.94013834	2
2579	2	0	0	0	1	0	1	0	0	0	0	0	4	2	.059861571	.94013834	8.6062393e-08	.94013834	2
342	1	0	0	0	1	0	0	0	0	0	0	0	1	3	.059861571	.94013834	8.6062393e-08	.94013834	2
3832	1	0	0	0	1	0	0	0	0	0	0	0	0	2	.059861571	.94013834	8.6062393e-08	.94013834	2
1707	1	0	0	1	0	0	0	0	0	0	0	0	2	5	.059861571	.94013834	8.6062393e-08	.94013834	2
1408	3	0	1	0	1	0	0	0	0	0	0	0	0	2	.059861571	.94013834	8.6062393e-08	.94013834	2
5374	2	1	0	0	1	0	0	0	0	0	0	0	2	4	.059861571	.94013834	8.6062393e-08	.94013834	2
371	1	0	0	0	1	0	0	0	0	0	0	0	6	6	.059861571	.94013834	8.6062393e-08	.94013834	2
2406	3	1	0	1	1	0	0	0	0	0	0	0	2	1	.059861571	.94013834	8.6062393e-08	.94013834	2
2848	4	1	0	1	1	0	1	0	0	0	0	0	0	0	.059861571	.94013834	8.6062393e-08	.94013834	2
243	1	1	0	0	0	0	0	0	0	1	0	0	5	4	.43644333	.56330281	.00025381765	.56330281	2
5055	2	0	1	0	1	0	0	0	0	0	0	0	3	1	.059861571	.94013834	8.6062393e-08	.94013834	2
4770	2	0	0	0	1	0	0	0	0	0	0	0	2	1	.059861571	.94013834	8.6062393e-08	.94013834	2
1145	1	0	1	0	0	0	0	0	0	1	0	0	1	3	.43644333	.56330281	.00025381765	.56330281	2
1065	2	0	1	0	1	0	0	0	0	0	0	0	2	6	.059861571	.94013834	8.6062393e-08	.94013834	2
5074	3	1	0	1	1	0	0	1	0	0	0	0	4	2	.059861571	.94013834	8.6062393e-08	.94013834	2
4916	3	0	1	0	1	0	0	0	0	0	0	0	3	10	.059861571	.94013834	8.6062393e-08	.94013834	2
3621	1	0	1	0	0	0	0	0	0	0	0	0	0	2	.059861571	.94013834	8.6062393e-08	.94013834	2
2486	2	1	0	0	0	0	0	0	0	0	0	0	2	3	.059861571	.94013834	8.6062393e-08	.94013834	2
4635	2	0	0	1	0	0	0	0	0	0	0	0	2	8	.059861571	.94013834	8.6062393e-08	.94013834	2
2390	5	0	1	1	1	0	0	0	0	0	0	0	0	0	.059861571	.94013834	8.6062393e-08	.94013834	2
4996	6	1	1	1	1	0	0	0	0	0	0	0	2	1	.059861571	.94013834	8.6062393e-08	.94013834	2
2140	10	1	1	1	1	0	0	0	0	0	0	0	1	2	.059861571	.94013834	8.6062393e-08	.94013834	2
1933	2	1	0	0	1	0	0	0	0	0	0	0	1	2	.059861571	.94013834	8.6062393e-08	.94013834	2
307	1	1	0	0	0	0	1	0	0	0	0	0	3	3	.059861571	.94013834	8.6062393e-08	.94013834	2
5301	2	1	0	0	1	0	1	0	0	0	0	0	0	1	.059861571	.94013834	8.6062393e-08	.94013834	2
696	2	0	1	0	1	0	0	0	0	0	0	0	2	6	.059861571	.94013834	8.6062393e-08	.94013834	2
940	2	0	1	0	1	0	0	0	0	0	0	0	0	0	.059861571	.94013834	8.6062393e-08	.94013834	2
3605	1	0	0	0	1	0	0	0	0	0	0	0	0	2	.059861571	.94013834	8.6062393e-08	.94013834	2
3733	2	0	0	0	1	0	0	0	0	0	0	0	0	0	.059861571	.94013834	8.6062393e-08	.94013834	2
3453	2	0	0	0	1	0	0	0	0	0	0	0	3	1	.059861571	.94013834	8.6062393e-08	.94013834	2
2216	3	1	0	1	1	0	0	0	0	0	0	0	2	0	.059861571	.94013834	8.6062393e-08	.94013834	2
3701	2	0	0	0	1	0	0	0	0	0	0	0	0	3	.059861571	.94013834	8.6062393e-08	.94013834	2
4019	3	1	0	1	1	0	1	0	0	0	0	0	7	10	.059861571	.94013834	8.6062393e-08	.94013834	2
40	1	0	0	0	1	0	0	0	0	0	0	0	0	0	.059861571	.94013834	8.6062393e-08	.94013834	2
414	1	0	0	0	1	0	0	0	0	0	0	0	0	1	.059861571	.94013834	8.6062393e-08	.94013834	2
1156	3	0	0	1	1	0	0	0	0	0	0	0	4	7	.059861571	.94013834	8.6062393e-08	.94013834	2
2704	3	0	1	0	1	0	0	0	0	0	0	0	2	4	.059861571	.94013834	8.6062393e-08	.94013834	2
2183	2	0	0	1	1	0	0	0	0	0	0	0	1	1	.059861571	.94013834	8.6062393e-08	.94013834	2
3762	1	0	0	0	1	0	0	0	0	0	0	0	0	1	.059861571	.94013834	8.6062393e-08	.94013834	2
2363	2	0	0	1	1	0	0	0	0	0	0	0	1	1	.059861571	.94013834	8.6062393e-08	.94013834	2
1353	2	0	0	0	1	0	0	0	0	0	0	0	0	1	.059861571	.94013834	8.6062393e-08	.94013834	2
3159	1	0	0	0	1	0	0	0	0	0	0	0	7	3	.059861571	.94013834	8.6062393e-08	.94013834	2
1860	2	1	0	0	1	1	1	0	0	0	0	0	12	8	.059861571	.94013834	8.6062393e-08	.94013834	2
1498	2	0	1	0	1	0	0	0	0	0	0	0	0	0	.059861571	.94013834	8.6062393e-08	.94013834	2
1616	4	0	0	1	1	0	0	0	0	1	0	0	0	3	.43644333	.56330281	.00025381765	.56330281	2
2038	1	0	1	0	0	0	0	0	0	0	0	0	1	3	.059861571	.94013834	8.6062393e-08	.94013834	2
5180	2	0	0	0	1	0	0	0	0	1	0	0	11	7	.43644333	.56330281	.00025381765	.56330281	2
1304	1	0	1	0	0	1	0	0	0	0	0	0	2	8	.059861571	.94013834	8.6062393e-08	.94013834	2
1241	2	1	0	0	1	0	0	0	0	0	0	0	0	1	.059861571	.94013834	8.6062393e-08	.94013834	2
1494	1	0	0	1	0	0	0	0	0	0	0	0	1	1	.059861571	.94013834	8.6062393e-08	.94013834	2
2539	2	0	1	0	1	0	0	0	0	0	0	0	6	8	.059861571	.94013834	8.6062393e-08	.94013834	2
1568	4	1	1	0	1	0	0	1	0	0	0	0	6	8	.059861571	.94013834	8.6062393e-08	.94013834	2
2686	2	0	1	1	0	0	0	0	0	1	0	0	10	2	.43644333	.56330281	.00025381765	.56330281	2
2543	1	0	1	0	0	0	0	0	0	0	0	0	0	0	.059861571	.94013834	8.6062393e-08	.94013834	2
2635	1	1	0	0	0	0	0	0	0	0	0	0	0	0	.059861571	.94013834	8.6062393e-08	.94013834	2
900	4	1	0	0	1	0	0	0	0	0	0	0	1	1	.059861571	.94013834	8.6062393e-08	.94013834	2
2063	5	0	1	1	1	0	0	0	0	0	0	0	3	1	.059861571	.94013834	8.6062393e-08	.94013834	2
4971	5	1	0	1	1	0	0	0	0	0	0	0	0	4	.059861571	.94013834	8.6062393e-08	.94013834	2
3413	2	0	1	0	1	0	0	0	0	0	0	0	0	0	.059861571	.94013834	8.6062393e-08	.94013834	2
2510	2	1	0	0	1	0	0	0	0	0	0	0	1	2	.059861571	.94013834	8.6062393e-08	.94013834	2
672	4	0	0	1	1	0	0	0	0	0	0	1	0	6	.48073059	.51922303	.000046367695	.51922303	2
4914	1	0	0	0	1	0	0	0	0	0	0	0	6	1	.059861571	.94013834	8.6062393e-08	.94013834	2
3477	1	0	0	0	1	0	0	0	0	0	0	0	1	3	.059861571	.94013834	8.6062393e-08	.94013834	2
4036	6	1	1	1	1	0	0	0	0	0	0	0	0	1	.059861571	.94013834	8.6062393e-08	.94013834	2
2317	1	0	1	0	0	0	0	0	0	0	0	0	2	4	.059861571	.94013834	8.6062393e-08	.94013834	2
882	6	1	0	1	1	0	0	0	0	0	0	0	1	2	.059861571	.94013834	8.6062393e-08	.94013834	2
1848	2	1	1	0	0	0	0	0	0	0	0	0	2	2	.059861571	.94013834	8.6062393e-08	.94013834	2
4111	1	0	0	0	1	0	0	0	0	0	0	0	3	5	.059861571	.94013834	8.6062393e-08	.94013834	2
4267	5	0	1	0	1	0	0	0	0	0	0	0	10	5	.059861571	.94013834	8.6062393e-08	.94013834	2
1209	3	1	1	0	1	0	1	0	0	0	0	0	1	2	.059861571	.94013834	8.6062393e-08	.94013834	2
1139	6	1	1	1	1	0	0	0	0	0	0	0	5	9	.059861571	.94013834	8.6062393e-08	.94013834	2
253	3	0	1	0	1	0	0	0	0	0	0	0	0	2	.059861571	.94013834	8.6062393e-08	.94013834	2
1556	2	0	0	0	1	0	0	0	0	0	0	0	1	0	.059861571	.94013834	8.6062393e-08	.94013834	2
3163	1	0	0	0	1	0	0	0	0	0	0	0	0	2	.059861571	.94013834	8.6062393e-08	.94013834	2
797	2	1	0	0	1	0	0	0	0	0	0	0	0	1	.059861571	.94013834	8.6062393e-08	.94013834	2
3140	3	1	1	1	0	0	0	0	0	0	0	0	1	5	.059861571	.94013834	8.6062393e-08	.94013834	2
750	5	1	0	0	1	0	0	0	0	0	0	0	5	5	.059861571	.94013834	8.6062393e-08	.94013834	2
2784	2	0	0	0	1	0	1	0	0	0	0	0	3	5	.059861571	.94013834	8.6062393e-08	.94013834	2
83	4	0	0	1	1	0	0	0	0	1	0	0	0	5	.43644333	.56330281	.00025381765	.56330281	2
4560	2	0	1	0	1	0	0	0	0	0	0	0	0	0	.059861571	.94013834	8.6062393e-08	.94013834	2
1367	1	0	0	0	1	0	1	0	0	0	0	0	0	0	.059861571	.94013834	8.6062393e-08	.94013834	2
18	3	1	1	0	1	0	0	0	0	0	0	0	6	10	.059861571	.94013834	8.6062393e-08	.94013834	2
588	5	0	0	1	1	0	0	0	0	0	0	0	1	2	.059861571	.94013834	8.6062393e-08	.94013834	2
2193	2	0	0	1	1	0	0	0	0	0	0	0	3	2	.059861571	.94013834	8.6062393e-08	.94013834	2
4568	2	0	0	1	1	0	0	0	0	0	0	0	0	2	.059861571	.94013834	8.6062393e-08	.94013834	2
2873	6	1	1	1	1	1	0	0	0	0	0	0	4	6	.059861571	.94013834	8.6062393e-08	.94013834	2
4686	3	0	1	1	1	0	0	0	0	0	0	0	0	0	.059861571	.94013834	8.6062393e-08	.94013834	2
3262	4	1	0	0	1	0	0	0	0	0	0	0	0	0	.059861571	.94013834	8.6062393e-08	.94013834	2
5260	6	1	1	1	1	1	0	0	0	0	0	0	1	4	.059861571	.94013834	8.6062393e-08	.94013834	2
1254	1	0	0	0	1	0	0	0	0	0	0	0	4	3	.059861571	.94013834	8.6062393e-08	.94013834	2
3699	1	0	0	0	1	0	0	0	0	0	0	0	0	0	.059861571	.94013834	8.6062393e-08	.94013834	2
3884	2	0	0	1	1	0	0	0	0	0	0	0	3	0	.059861571	.94013834	8.6062393e-08	.94013834	2
3051	7	0	1	1	1	0	0	0	0	0	0	0	1	0	.059861571	.94013834	8.6062393e-08	.94013834	2
4874	1	0	0	0	1	0	0	0	0	0	0	0	5	9	.059861571	.94013834	8.6062393e-08	.94013834	2
4849	7	0	1	1	1	0	0	0	0	0	0	0	9	7	.059861571	.94013834	8.6062393e-08	.94013834	2
4620	4	0	1	0	1	0	0	0	0	0	0	0	1	1	.059861571	.94013834	8.6062393e-08	.94013834	2
2112	2	0	1	0	1	0	0	0	0	0	0	0	2	1	.059861571	.94013834	8.6062393e-08	.94013834	2
4974	3	1	1	0	1	0	0	0	0	0	0	0	4	1	.059861571	.94013834	8.6062393e-08	.94013834	2
2437	1	0	0	0	1	0	0	0	0	0	0	0	0	0	.059861571	.94013834	8.6062393e-08	.94013834	2
3019	1	0	0	0	1	0	0	0	0	0	0	0	0	3	.059861571	.94013834	8.6062393e-08	.94013834	2
4383	3	0	1	0	1	0	0	0	0	0	0	0	3	3	.059861571	.94013834	8.6062393e-08	.94013834	2
3430	2	0	1	0	0	0	0	0	0	0	0	0	1	5	.059861571	.94013834	8.6062393e-08	.94013834	2
3758	6	0	0	1	1	0	0	0	0	0	0	0	3	0	.059861571	.94013834	8.6062393e-08	.94013834	2
2736	2	0	1	0	1	0	0	0	0	0	0	0	2	1	.059861571	.94013834	8.6062393e-08	.94013834	2
4943	2	0	0	0	1	0	0	0	0	0	0	0	0	3	.059861571	.94013834	8.6062393e-08	.94013834	2
884	7	1	1	1	1	0	0	0	0	1	0	0	1	4	.43644333	.56330281	.00025381765	.56330281	2
2131	6	1	0	1	1	0	0	0	0	0	0	0	1	3	.059861571	.94013834	8.6062393e-08	.94013834	2
2453	2	0	1	0	1	0	0	0	0	0	0	0	2	2	.059861571	.94013834	8.6062393e-08	.94013834	2
3893	1	0	0	0	1	0	0	0	0	0	0	0	0	0	.059861571	.94013834	8.6062393e-08	.94013834	2
1695	5	1	0	1	1	0	0	0	0	0	0	0	0	2	.059861571	.94013834	8.6062393e-08	.94013834	2
2450	5	0	1	1	1	0	0	0	0	0	0	0	3	2	.059861571	.94013834	8.6062393e-08	.94013834	2
2602	1	0	0	1	0	0	0	0	0	0	0	0	0	0	.059861571	.94013834	8.6062393e-08	.94013834	2
1426	2	0	0	0	1	0	0	0	0	0	0	0	0	1	.059861571	.94013834	8.6062393e-08	.94013834	2
5146	3	1	1	0	0	0	0	0	0	0	0	0	1	1	.059861571	.94013834	8.6062393e-08	.94013834	2
2478	10	1	1	1	1	0	0	0	0	0	0	0	3	3	.059861571	.94013834	8.6062393e-08	.94013834	2
2746	4	1	1	0	1	0	0	0	0	1	0	0	0	5	.43644333	.56330281	.00025381765	.56330281	2
3198	2	0	1	0	1	0	0	0	0	0	0	0	2	4	.059861571	.94013834	8.6062393e-08	.94013834	2
5052	2	0	0	1	1	0	0	0	0	0	0	0	2	5	.059861571	.94013834	8.6062393e-08	.94013834	2
3882	2	0	0	0	1	0	0	0	0	0	0	0	1	0	.059861571	.94013834	8.6062393e-08	.94013834	2
2598	1	1	0	0	0	0	0	0	0	0	0	1	6	6	.48073059	.51922303	.000046367695	.51922303	2
3491	4	0	1	1	1	1	0	0	0	0	0	0	2	4	.059861571	.94013834	8.6062393e-08	.94013834	2
3829	1	0	0	0	1	0	0	0	0	0	0	0	2	0	.059861571	.94013834	8.6062393e-08	.94013834	2
4107	3	0	1	0	1	0	0	0	0	0	0	0	0	1	.059861571	.94013834	8.6062393e-08	.94013834	2
3574	3	1	0	0	1	0	0	0	0	0	0	0	3	6	.059861571	.94013834	8.6062393e-08	.94013834	2
2431	2	0	0	1	1	0	0	0	0	0	0	0	0	8	.059861571	.94013834	8.6062393e-08	.94013834	2
1631	5	0	1	1	1	0	0	0	0	0	0	0	1	2	.059861571	.94013834	8.6062393e-08	.94013834	2
2843	4	0	1	1	1	0	0	0	0	0	0	0	1	2	.059861571	.94013834	8.6062393e-08	.94013834	2
2027	6	1	0	1	1	0	0	0	0	0	0	0	2	2	.059861571	.94013834	8.6062393e-08	.94013834	2
2083	1	1	0	0	0	0	0	0	0	0	0	0	0	3	.059861571	.94013834	8.6062393e-08	.94013834	2
2701	2	0	1	0	1	0	0	0	0	0	0	0	0	3	.059861571	.94013834	8.6062393e-08	.94013834	2
3914	2	0	0	0	1	0	0	0	0	0	0	0	2	7	.059861571	.94013834	8.6062393e-08	.94013834	2
2126	4	0	1	0	1	0	0	0	0	0	0	0	1	8	.059861571	.94013834	8.6062393e-08	.94013834	2
4131	2	0	0	0	1	0	0	0	0	0	0	0	10	9	.059861571	.94013834	8.6062393e-08	.94013834	2
2772	1	0	0	0	1	0	0	0	0	0	0	0	0	0	.059861571	.94013834	8.6062393e-08	.94013834	2
4970	1	0	0	0	1	0	0	0	0	0	0	0	0	1	.059861571	.94013834	8.6062393e-08	.94013834	2
4333	1	0	0	1	0	1	0	0	0	0	0	0	6	5	.059861571	.94013834	8.6062393e-08	.94013834	2
1128	4	0	1	0	1	0	0	0	0	0	0	0	1	2	.059861571	.94013834	8.6062393e-08	.94013834	2
3008	6	1	1	1	1	0	1	0	0	1	0	0	1	4	.43644333	.56330281	.00025381765	.56330281	2
4786	2	0	1	0	1	0	0	0	0	0	0	0	5	4	.059861571	.94013834	8.6062393e-08	.94013834	2
3320	2	0	0	1	0	0	0	0	0	0	0	0	0	0	.059861571	.94013834	8.6062393e-08	.94013834	2
2462	5	1	0	1	1	0	0	0	0	0	0	0	1	0	.059861571	.94013834	8.6062393e-08	.94013834	2
4125	1	0	0	0	1	0	0	0	0	0	0	0	1	3	.059861571	.94013834	8.6062393e-08	.94013834	2
5142	5	1	1	0	1	0	0	0	0	0	0	0	0	1	.059861571	.94013834	8.6062393e-08	.94013834	2
127	1	0	0	0	1	0	0	0	0	0	0	0	1	0	.059861571	.94013834	8.6062393e-08	.94013834	2
399	1	0	0	0	1	0	0	0	0	1	0	0	2	4	.43644333	.56330281	.00025381765	.56330281	2
3441	1	0	1	0	0	0	0	0	0	0	0	0	0	0	.059861571	.94013834	8.6062393e-08	.94013834	2
3170	2	0	0	0	1	0	0	0	0	0	0	0	0	0	.059861571	.94013834	8.6062393e-08	.94013834	2
3255	4	0	1	1	1	1	1	0	0	0	0	0	2	2	.059861571	.94013834	8.6062393e-08	.94013834	2
5268	5	1	1	1	1	0	0	0	0	0	0	0	4	6	.059861571	.94013834	8.6062393e-08	.94013834	2
3528	2	1	0	0	1	0	0	0	0	0	0	0	1	5	.059861571	.94013834	8.6062393e-08	.94013834	2
2750	9	1	1	1	1	0	0	0	0	0	0	0	8	3	.059861571	.94013834	8.6062393e-08	.94013834	2
2190	6	1	1	1	1	0	0	0	0	0	0	0	1	4	.059861571	.94013834	8.6062393e-08	.94013834	2
3220	4	0	1	0	1	0	0	0	0	0	0	0	1	0	.059861571	.94013834	8.6062393e-08	.94013834	2
2067	1	1	0	0	0	0	0	0	0	0	0	0	4	3	.059861571	.94013834	8.6062393e-08	.94013834	2
2517	7	1	1	1	1	0	0	0	0	0	0	0	5	3	.059861571	.94013834	8.6062393e-08	.94013834	2
4472	1	0	0	0	1	0	0	0	0	0	0	0	1	4	.059861571	.94013834	8.6062393e-08	.94013834	2
1929	3	1	0	1	1	0	0	0	0	0	0	0	2	1	.059861571	.94013834	8.6062393e-08	.94013834	2
2260	3	1	0	1	1	0	0	0	0	0	0	0	0	1	.059861571	.94013834	8.6062393e-08	.94013834	2
4451	1	0	0	1	0	0	0	0	0	0	0	0	1	4	.059861571	.94013834	8.6062393e-08	.94013834	2
2562	1	0	0	0	1	0	0	0	0	0	0	0	2	3	.059861571	.94013834	8.6062393e-08	.94013834	2
2108	1	0	0	0	1	0	0	0	0	0	0	0	0	3	.059861571	.94013834	8.6062393e-08	.94013834	2
3297	2	0	1	0	1	0	0	0	0	0	0	0	4	2	.059861571	.94013834	8.6062393e-08	.94013834	2
3116	4	1	0	0	1	0	0	0	0	0	0	0	1	4	.059861571	.94013834	8.6062393e-08	.94013834	2
2451	2	1	0	0	1	0	0	0	0	0	0	0	4	2	.059861571	.94013834	8.6062393e-08	.94013834	2
3973	7	1	0	0	1	0	0	0	0	0	0	0	0	3	.059861571	.94013834	8.6062393e-08	.94013834	2
5343	2	1	0	1	0	0	0	0	0	0	0	0	0	1	.059861571	.94013834	8.6062393e-08	.94013834	2
841	1	0	0	0	1	0	0	0	0	0	0	0	1	1	.059861571	.94013834	8.6062393e-08	.94013834	2
1422	2	1	0	1	0	0	0	0	0	0	0	0	2	2	.059861571	.94013834	8.6062393e-08	.94013834	2
1127	3	1	0	1	1	0	0	0	0	0	0	0	2	2	.059861571	.94013834	8.6062393e-08	.94013834	2
3424	1	0	0	0	1	0	0	0	0	0	0	0	1	1	.059861571	.94013834	8.6062393e-08	.94013834	2
2636	1	0	0	0	1	0	0	0	0	0	0	0	0	0	.059861571	.94013834	8.6062393e-08	.94013834	2
2138	2	1	0	1	0	0	0	0	0	0	0	0	0	2	.059861571	.94013834	8.6062393e-08	.94013834	2
87	2	0	0	0	1	0	0	0	0	0	0	0	9	5	.059861571	.94013834	8.6062393e-08	.94013834	2
965	2	0	0	0	1	0	0	0	0	0	0	0	1	5	.059861571	.94013834	8.6062393e-08	.94013834	2
63	1	1	0	0	0	0	0	0	0	0	0	0	4	3	.059861571	.94013834	8.6062393e-08	.94013834	2
3371	1	0	0	0	1	0	0	0	0	0	0	0	1	0	.059861571	.94013834	8.6062393e-08	.94013834	2
4672	4	0	0	1	1	0	0	0	0	0	0	0	0	0	.059861571	.94013834	8.6062393e-08	.94013834	2
3852	2	0	1	0	1	0	0	0	0	0	0	0	0	0	.059861571	.94013834	8.6062393e-08	.94013834	2
4325	2	1	0	0	1	0	0	0	0	0	0	0	0	5	.059861571	.94013834	8.6062393e-08	.94013834	2
3164	1	0	0	0	1	0	0	0	0	0	0	0	0	1	.059861571	.94013834	8.6062393e-08	.94013834	2
4370	8	1	1	1	1	0	0	0	0	0	0	0	2	3	.059861571	.94013834	8.6062393e-08	.94013834	2
3010	2	0	0	1	1	0	0	0	0	0	0	0	2	3	.059861571	.94013834	8.6062393e-08	.94013834	2
2599	2	1	0	0	1	0	0	0	0	0	0	0	3	3	.059861571	.94013834	8.6062393e-08	.94013834	2
2578	2	0	0	1	0	0	1	0	0	0	0	0	6	1	.059861571	.94013834	8.6062393e-08	.94013834	2
2588	1	0	1	0	0	0	0	0	0	0	0	0	0	0	.059861571	.94013834	8.6062393e-08	.94013834	2
1288	3	1	1	0	1	0	0	0	0	0	0	0	0	2	.059861571	.94013834	8.6062393e-08	.94013834	2
3488	3	1	1	0	1	0	0	0	0	0	0	0	2	2	.059861571	.94013834	8.6062393e-08	.94013834	2
2698	2	0	0	0	1	0	0	0	0	0	0	0	2	3	.059861571	.94013834	8.6062393e-08	.94013834	2
5189	2	0	1	0	1	0	0	0	0	0	0	0	1	3	.059861571	.94013834	8.6062393e-08	.94013834	2
367	1	0	0	0	1	0	0	1	0	0	0	0	0	2	.059861571	.94013834	8.6062393e-08	.94013834	2
629	1	0	1	0	0	0	0	0	0	0	0	0	10	6	.059861571	.94013834	8.6062393e-08	.94013834	2
3352	3	1	0	1	0	0	0	0	0	0	0	0	0	1	.059861571	.94013834	8.6062393e-08	.94013834	2
3457	4	1	1	0	1	0	0	0	0	0	0	0	1	2	.059861571	.94013834	8.6062393e-08	.94013834	2
2116	2	1	0	0	1	0	0	0	0	0	0	0	2	1	.059861571	.94013834	8.6062393e-08	.94013834	2
2739	3	1	0	0	1	0	0	0	0	0	0	0	1	0	.059861571	.94013834	8.6062393e-08	.94013834	2
1548	3	0	0	1	1	0	1	0	0	0	0	0	1	1	.059861571	.94013834	8.6062393e-08	.94013834	2
5369	3	0	0	1	1	0	0	0	0	0	0	0	5	4	.059861571	.94013834	8.6062393e-08	.94013834	2
3803	1	0	0	0	1	0	0	0	0	0	0	0	0	1	.059861571	.94013834	8.6062393e-08	.94013834	2
5483	2	1	0	0	1	0	0	0	0	0	0	0	1	0	.059861571	.94013834	8.6062393e-08	.94013834	2
3384	2	0	0	1	1	0	0	0	0	0	0	0	6	2	.059861571	.94013834	8.6062393e-08	.94013834	2
1997	7	1	0	1	1	0	1	0	0	1	0	0	0	2	.43644333	.56330281	.00025381765	.56330281	2
2243	2	1	1	0	0	0	0	0	0	0	0	0	1	0	.059861571	.94013834	8.6062393e-08	.94013834	2
1031	1	1	0	0	0	0	0	0	0	0	0	0	0	0	.059861571	.94013834	8.6062393e-08	.94013834	2
4411	4	1	1	0	1	0	0	0	0	0	0	0	1	9	.059861571	.94013834	8.6062393e-08	.94013834	2
1185	1	0	1	0	0	0	0	0	0	0	0	0	2	5	.059861571	.94013834	8.6062393e-08	.94013834	2
74	3	1	0	0	1	0	0	0	0	0	0	0	0	2	.059861571	.94013834	8.6062393e-08	.94013834	2
5345	2	0	1	0	1	0	0	0	0	0	0	0	5	4	.059861571	.94013834	8.6062393e-08	.94013834	2
1416	1	0	0	0	1	0	0	0	0	0	0	0	0	1	.059861571	.94013834	8.6062393e-08	.94013834	2
4680	2	0	0	1	1	0	0	0	0	0	0	0	1	3	.059861571	.94013834	8.6062393e-08	.94013834	2
3670	1	0	1	0	0	0	0	0	0	0	0	0	0	0	.059861571	.94013834	8.6062393e-08	.94013834	2
3169	1	0	0	0	1	0	0	0	0	0	0	0	1	0	.059861571	.94013834	8.6062393e-08	.94013834	2
4848	3	0	0	1	1	0	0	0	0	0	0	0	2	1	.059861571	.94013834	8.6062393e-08	.94013834	2
1758	6	1	0	1	1	0	0	0	0	0	0	0	6	4	.059861571	.94013834	8.6062393e-08	.94013834	2
2444	2	0	0	0	1	0	0	0	0	0	0	0	2	1	.059861571	.94013834	8.6062393e-08	.94013834	2
1463	4	1	0	0	1	0	0	0	0	0	0	0	4	5	.059861571	.94013834	8.6062393e-08	.94013834	2
2820	1	1	0	0	0	0	0	0	0	0	0	0	0	0	.059861571	.94013834	8.6062393e-08	.94013834	2
1716	2	0	0	0	1	0	0	0	0	0	0	0	3	3	.059861571	.94013834	8.6062393e-08	.94013834	2
4725	2	0	0	1	1	0	0	0	0	0	0	0	1	3	.059861571	.94013834	8.6062393e-08	.94013834	2
2206	2	1	0	0	1	0	0	0	0	0	0	0	1	3	.059861571	.94013834	8.6062393e-08	.94013834	2
475	2	0	0	0	1	0	0	0	0	0	0	0	2	2	.059861571	.94013834	8.6062393e-08	.94013834	2
752	1	0	0	1	0	0	0	0	0	0	0	0	3	1	.059861571	.94013834	8.6062393e-08	.94013834	2
5490	2	0	0	1	1	0	0	0	0	0	0	0	2	3	.059861571	.94013834	8.6062393e-08	.94013834	2
2882	3	0	0	1	1	0	0	0	0	0	0	0	2	0	.059861571	.94013834	8.6062393e-08	.94013834	2
1019	2	1	0	0	1	0	0	0	0	0	0	0	1	3	.059861571	.94013834	8.6062393e-08	.94013834	2
2057	2	0	0	0	1	0	0	0	0	0	0	0	0	0	.059861571	.94013834	8.6062393e-08	.94013834	2
2459	5	1	1	1	1	0	0	0	0	0	0	0	1	0	.059861571	.94013834	8.6062393e-08	.94013834	2
4264	4	1	1	0	1	0	0	0	0	0	0	0	3	2	.059861571	.94013834	8.6062393e-08	.94013834	2
1999	2	1	0	0	1	0	0	0	0	1	0	0	1	2	.43644333	.56330281	.00025381765	.56330281	2
3000	1	0	0	0	1	0	0	0	0	0	0	0	1	2	.059861571	.94013834	8.6062393e-08	.94013834	2
4863	1	0	0	0	1	0	0	0	0	0	0	0	0	1	.059861571	.94013834	8.6062393e-08	.94013834	2
2471	1	0	0	0	1	0	0	0	0	0	0	0	1	0	.059861571	.94013834	8.6062393e-08	.94013834	2
3805	2	0	0	0	1	0	0	0	0	1	0	0	0	2	.43644333	.56330281	.00025381765	.56330281	2
3791	1	0	1	0	0	0	0	0	0	0	0	0	1	4	.059861571	.94013834	8.6062393e-08	.94013834	2
2384	4	1	1	0	1	0	0	0	0	0	0	0	1	3	.059861571	.94013834	8.6062393e-08	.94013834	2
3347	2	0	1	0	1	0	0	0	0	0	0	0	0	0	.059861571	.94013834	8.6062393e-08	.94013834	2
1048	1	0	0	0	1	1	0	0	0	0	0	0	7	11	.059861571	.94013834	8.6062393e-08	.94013834	2
5072	3	1	1	0	1	0	0	0	0	0	0	0	2	3	.059861571	.94013834	8.6062393e-08	.94013834	2
1110	4	1	0	1	1	0	0	0	0	0	0	0	0	0	.059861571	.94013834	8.6062393e-08	.94013834	2
566	1	0	1	0	0	0	0	0	0	0	0	0	1	4	.059861571	.94013834	8.6062393e-08	.94013834	2
1920	3	0	1	0	1	0	0	0	0	0	0	0	0	0	.059861571	.94013834	8.6062393e-08	.94013834	2
2002	5	0	0	1	1	1	0	1	0	0	0	0	7	12	.059861571	.94013834	8.6062393e-08	.94013834	2
4055	1	0	0	1	0	0	0	0	0	1	0	0	0	5	.43644333	.56330281	.00025381765	.56330281	2
811	1	0	0	0	1	0	0	0	0	0	0	0	0	5	.059861571	.94013834	8.6062393e-08	.94013834	2
580	1	0	0	0	1	0	0	0	0	0	0	0	2	1	.059861571	.94013834	8.6062393e-08	.94013834	2
2804	1	0	0	0	1	0	0	0	0	0	0	0	1	1	.059861571	.94013834	8.6062393e-08	.94013834	2
1861	6	1	1	1	1	0	0	0	0	0	0	0	3	4	.059861571	.94013834	8.6062393e-08	.94013834	2
1807	2	1	0	0	1	0	0	0	0	0	0	0	0	1	.059861571	.94013834	8.6062393e-08	.94013834	2
2331	4	1	0	1	1	0	0	0	0	1	0	0	1	3	.43644333	.56330281	.00025381765	.56330281	2
1782	5	1	1	1	1	0	0	0	0	0	0	0	2	2	.059861571	.94013834	8.6062393e-08	.94013834	2
2144	1	0	0	0	1	0	0	0	0	0	0	0	1	6	.059861571	.94013834	8.6062393e-08	.94013834	2
5479	4	1	0	0	1	0	0	0	0	0	0	0	5	5	.059861571	.94013834	8.6062393e-08	.94013834	2
2159	1	1	0	0	0	0	0	0	0	0	0	0	4	5	.059861571	.94013834	8.6062393e-08	.94013834	2
5164	2	0	1	0	1	0	0	0	0	0	0	0	2	0	.059861571	.94013834	8.6062393e-08	.94013834	2
3747	3	0	1	1	1	0	0	1	0	0	0	0	2	2	.059861571	.94013834	8.6062393e-08	.94013834	2
4041	2	1	0	0	1	0	0	0	0	0	0	0	4	1	.059861571	.94013834	8.6062393e-08	.94013834	2
2026	4	1	1	1	1	0	0	0	0	0	0	0	0	2	.059861571	.94013834	8.6062393e-08	.94013834	2
3478	1	0	1	0	0	0	0	0	0	0	0	0	1	0	.059861571	.94013834	8.6062393e-08	.94013834	2
2315	3	1	0	1	1	0	0	0	0	1	0	0	1	7	.43644333	.56330281	.00025381765	.56330281	2
3110	3	1	0	1	1	0	0	0	0	0	0	0	1	3	.059861571	.94013834	8.6062393e-08	.94013834	2
4026	2	0	0	0	1	1	0	0	0	0	0	0	3	6	.059861571	.94013834	8.6062393e-08	.94013834	2
2606	7	1	0	1	1	0	0	0	0	1	0	0	4	7	.43644333	.56330281	.00025381765	.56330281	2
1916	6	1	0	1	1	0	0	1	0	0	0	0	1	1	.059861571	.94013834	8.6062393e-08	.94013834	2
4956	1	0	0	0	1	0	0	0	0	0	0	0	2	4	.059861571	.94013834	8.6062393e-08	.94013834	2
2041	1	0	0	1	0	0	1	0	0	1	0	0	0	1	.43644333	.56330281	.00025381765	.56330281	2
297	4	0	1	0	1	0	0	0	0	0	0	0	1	1	.059861571	.94013834	8.6062393e-08	.94013834	2
1738	1	0	0	0	1	0	0	0	0	0	0	0	0	1	.059861571	.94013834	8.6062393e-08	.94013834	2
1723	3	0	1	0	1	0	0	0	0	0	0	0	0	2	.059861571	.94013834	8.6062393e-08	.94013834	2
3005	3	0	1	1	1	0	0	0	0	0	0	0	1	1	.059861571	.94013834	8.6062393e-08	.94013834	2
1609	1	0	0	0	1	0	0	0	0	0	0	1	0	3	.48073059	.51922303	.000046367695	.51922303	2
3410	1	0	0	1	0	0	0	0	0	0	0	0	3	4	.059861571	.94013834	8.6062393e-08	.94013834	2
3752	1	0	1	0	0	0	0	0	0	0	0	0	0	1	.059861571	.94013834	8.6062393e-08	.94013834	2
5154	3	0	0	1	1	0	0	0	0	1	0	0	0	1	.43644333	.56330281	.00025381765	.56330281	2
258	3	0	1	0	0	0	0	0	0	0	0	0	2	3	.059861571	.94013834	8.6062393e-08	.94013834	2
2327	1	1	0	0	0	0	0	0	0	0	0	0	1	1	.059861571	.94013834	8.6062393e-08	.94013834	2
5236	1	0	0	0	1	0	0	0	0	0	0	0	1	4	.059861571	.94013834	8.6062393e-08	.94013834	2
2268	1	1	0	0	0	0	0	0	0	0	0	0	0	3	.059861571	.94013834	8.6062393e-08	.94013834	2
2291	2	0	0	0	1	0	0	0	0	0	0	0	3	3	.059861571	.94013834	8.6062393e-08	.94013834	2
3482	1	0	0	1	0	0	0	0	0	1	0	0	0	2	.43644333	.56330281	.00025381765	.56330281	2
26	3	0	1	0	1	0	0	0	0	0	0	0	2	1	.059861571	.94013834	8.6062393e-08	.94013834	2
2522	1	0	0	0	1	0	0	0	0	0	0	0	0	1	.059861571	.94013834	8.6062393e-08	.94013834	2
823	2	1	0	0	1	0	0	0	0	0	0	1	3	3	.48073059	.51922303	.000046367695	.51922303	2
3456	3	1	0	1	1	0	0	0	0	0	0	0	0	0	.059861571	.94013834	8.6062393e-08	.94013834	2
935	3	1	0	1	1	0	0	0	0	0	0	0	0	3	.059861571	.94013834	8.6062393e-08	.94013834	2
4998	8	1	0	1	1	0	0	0	0	0	0	0	1	3	.059861571	.94013834	8.6062393e-08	.94013834	2
1815	1	0	0	0	1	0	0	0	0	0	0	0	0	0	.059861571	.94013834	8.6062393e-08	.94013834	2
1868	1	0	0	0	1	0	0	0	0	0	0	0	1	3	.059861571	.94013834	8.6062393e-08	.94013834	2
3934	2	1	0	0	1	0	0	0	0	0	0	0	2	0	.059861571	.94013834	8.6062393e-08	.94013834	2
955	2	1	0	0	0	0	0	0	0	0	0	0	2	3	.059861571	.94013834	8.6062393e-08	.94013834	2
3449	2	0	0	0	1	0	0	0	0	0	0	0	0	0	.059861571	.94013834	8.6062393e-08	.94013834	2
3773	1	0	0	0	0	1	0	0	0	0	0	0	4	0	.059861571	.94013834	8.6062393e-08	.94013834	2
3284	4	0	0	0	1	0	0	0	0	0	0	0	0	0	.059861571	.94013834	8.6062393e-08	.94013834	2
1444	2	0	0	0	1	0	0	0	0	0	0	1	0	2	.48073059	.51922303	.000046367695	.51922303	2
1481	2	1	1	0	0	0	0	0	0	0	0	0	2	5	.059861571	.94013834	8.6062393e-08	.94013834	2
3737	1	0	0	0	1	0	1	0	0	0	0	0	1	3	.059861571	.94013834	8.6062393e-08	.94013834	2
1579	2	0	1	0	1	0	0	0	0	0	0	0	9	7	.059861571	.94013834	8.6062393e-08	.94013834	2
3387	1	0	0	0	1	0	0	0	0	0	0	0	0	1	.059861571	.94013834	8.6062393e-08	.94013834	2
5501	2	0	0	1	1	0	0	0	0	0	0	0	8	4	.059861571	.94013834	8.6062393e-08	.94013834	2
5482	2	0	0	1	1	1	0	0	0	0	0	0	11	5	.059861571	.94013834	8.6062393e-08	.94013834	2
3476	1	0	0	0	1	0	0	0	0	0	0	0	0	4	.059861571	.94013834	8.6062393e-08	.94013834	2
2725	1	0	0	0	1	0	0	0	0	0	0	0	0	0	.059861571	.94013834	8.6062393e-08	.94013834	2
351	3	0	1	0	1	0	0	0	0	0	0	0	2	5	.059861571	.94013834	8.6062393e-08	.94013834	2
4805	1	0	0	0	1	0	0	0	0	0	0	0	3	4	.059861571	.94013834	8.6062393e-08	.94013834	2
4851	2	0	0	0	1	0	0	0	0	0	0	0	0	0	.059861571	.94013834	8.6062393e-08	.94013834	2
4723	1	0	0	0	1	0	0	0	0	0	0	0	5	10	.059861571	.94013834	8.6062393e-08	.94013834	2
2340	1	0	0	0	1	0	0	0	0	0	0	0	2	2	.059861571	.94013834	8.6062393e-08	.94013834	2
139	2	1	0	0	1	0	0	0	0	0	0	0	1	2	.059861571	.94013834	8.6062393e-08	.94013834	2
1839	4	1	1	0	1	0	0	0	0	0	0	0	0	4	.059861571	.94013834	8.6062393e-08	.94013834	2
1347	3	1	0	0	1	0	0	0	0	0	0	0	2	3	.059861571	.94013834	8.6062393e-08	.94013834	2
5503	7	0	1	1	1	0	0	0	0	0	0	0	0	0	.059861571	.94013834	8.6062393e-08	.94013834	2
1413	2	0	1	0	1	0	0	0	0	0	0	0	12	10	.059861571	.94013834	8.6062393e-08	.94013834	2
2643	5	0	1	1	1	0	0	0	0	1	0	0	5	4	.43644333	.56330281	.00025381765	.56330281	2
2766	1	0	1	0	0	0	0	0	0	0	0	0	0	0	.059861571	.94013834	8.6062393e-08	.94013834	2
5046	1	0	0	0	1	0	0	0	0	0	0	0	1	2	.059861571	.94013834	8.6062393e-08	.94013834	2
1917	3	0	1	1	1	0	0	0	0	0	0	0	2	3	.059861571	.94013834	8.6062393e-08	.94013834	2
2585	1	1	0	0	0	0	0	0	0	0	0	0	3	0	.059861571	.94013834	8.6062393e-08	.94013834	2
2551	5	1	1	1	1	0	0	0	0	0	0	0	0	1	.059861571	.94013834	8.6062393e-08	.94013834	2
3569	1	0	0	0	1	0	0	0	0	0	0	0	0	0	.059861571	.94013834	8.6062393e-08	.94013834	2
887	1	0	0	0	1	0	0	0	0	0	0	0	4	4	.059861571	.94013834	8.6062393e-08	.94013834	2
4976	1	0	0	0	1	0	0	0	0	0	0	0	0	0	.059861571	.94013834	8.6062393e-08	.94013834	2
3515	1	0	0	0	1	0	0	0	0	0	0	0	18	15	.059861571	.94013834	8.6062393e-08	.94013834	2
333	1	0	0	0	1	0	0	0	0	0	0	0	0	3	.059861571	.94013834	8.6062393e-08	.94013834	2
1322	3	1	0	1	1	0	0	0	0	0	0	0	1	2	.059861571	.94013834	8.6062393e-08	.94013834	2
3197	5	0	1	1	1	0	0	0	0	0	0	0	0	5	.059861571	.94013834	8.6062393e-08	.94013834	2
3493	1	0	0	0	1	0	0	0	0	0	0	0	0	0	.059861571	.94013834	8.6062393e-08	.94013834	2
3971	2	1	0	0	0	0	0	0	0	0	0	0	0	6	.059861571	.94013834	8.6062393e-08	.94013834	2
809	1	0	0	0	1	0	0	0	0	0	0	0	1	3	.059861571	.94013834	8.6062393e-08	.94013834	2
2261	1	1	0	0	0	0	0	0	0	0	0	0	1	0	.059861571	.94013834	8.6062393e-08	.94013834	2
4657	1	0	0	0	1	0	0	0	0	0	0	0	0	2	.059861571	.94013834	8.6062393e-08	.94013834	2
2534	3	1	1	0	1	0	0	0	0	0	0	0	2	0	.059861571	.94013834	8.6062393e-08	.94013834	2
2245	2	1	1	0	0	0	0	0	0	0	0	1	0	0	.48073059	.51922303	.000046367695	.51922303	2
2323	5	1	1	1	1	0	0	0	0	0	0	0	0	1	.059861571	.94013834	8.6062393e-08	.94013834	2
3682	3	0	1	0	1	0	0	0	0	0	0	0	1	2	.059861571	.94013834	8.6062393e-08	.94013834	2
5516	6	0	1	1	1	0	1	0	0	0	0	0	4	1	.059861571	.94013834	8.6062393e-08	.94013834	2
2991	2	0	0	0	1	0	0	0	0	0	0	0	4	7	.059861571	.94013834	8.6062393e-08	.94013834	2
2226	1	1	0	0	0	0	0	0	0	0	0	0	6	4	.059861571	.94013834	8.6062393e-08	.94013834	2
3141	2	0	1	0	0	0	0	0	0	0	0	0	1	0	.059861571	.94013834	8.6062393e-08	.94013834	2
3408	2	0	1	0	1	0	0	0	0	0	0	0	0	1	.059861571	.94013834	8.6062393e-08	.94013834	2
92	3	1	0	0	1	0	0	0	0	0	0	0	1	1	.059861571	.94013834	8.6062393e-08	.94013834	2
1935	2	1	0	0	1	0	0	0	0	0	0	0	0	0	.059861571	.94013834	8.6062393e-08	.94013834	2
1390	3	0	0	1	1	0	0	0	0	0	0	0	3	4	.059861571	.94013834	8.6062393e-08	.94013834	2
4497	3	0	0	1	1	0	0	0	0	0	0	0	0	1	.059861571	.94013834	8.6062393e-08	.94013834	2
4674	2	0	0	0	1	0	0	0	0	0	0	0	1	1	.059861571	.94013834	8.6062393e-08	.94013834	2
309	4	1	0	1	1	0	0	0	0	0	0	0	1	0	.059861571	.94013834	8.6062393e-08	.94013834	2
4394	2	0	0	1	1	0	0	0	0	0	0	0	1	4	.059861571	.94013834	8.6062393e-08	.94013834	2
4300	1	0	0	0	1	0	0	1	0	0	0	0	3	3	.059861571	.94013834	8.6062393e-08	.94013834	2
3818	1	0	0	0	1	0	0	0	0	0	0	0	0	1	.059861571	.94013834	8.6062393e-08	.94013834	2
3769	3	0	1	1	1	0	0	0	0	0	0	0	1	4	.059861571	.94013834	8.6062393e-08	.94013834	2
582	5	0	0	1	1	0	1	0	0	0	0	0	10	6	.059861571	.94013834	8.6062393e-08	.94013834	2
4067	1	0	0	0	1	0	1	0	0	0	0	0	0	2	.059861571	.94013834	8.6062393e-08	.94013834	2
4052	1	0	0	0	1	0	0	0	0	0	0	0	0	3	.059861571	.94013834	8.6062393e-08	.94013834	2
4382	3	0	0	1	1	0	0	0	0	0	0	0	1	0	.059861571	.94013834	8.6062393e-08	.94013834	2
5439	5	1	0	1	1	0	0	0	0	0	0	0	1	1	.059861571	.94013834	8.6062393e-08	.94013834	2
4324	3	1	0	1	1	0	1	0	0	0	0	0	6	4	.059861571	.94013834	8.6062393e-08	.94013834	2
3318	1	0	0	0	1	0	0	0	0	0	0	0	0	1	.059861571	.94013834	8.6062393e-08	.94013834	2
3006	5	1	1	1	1	0	0	0	0	0	0	0	1	0	.059861571	.94013834	8.6062393e-08	.94013834	2
3919	2	0	1	0	1	0	0	0	0	0	0	0	8	7	.059861571	.94013834	8.6062393e-08	.94013834	2
2194	5	0	0	1	1	0	0	0	0	0	0	0	4	1	.059861571	.94013834	8.6062393e-08	.94013834	2
5217	1	0	0	0	1	0	0	0	0	0	0	0	2	3	.059861571	.94013834	8.6062393e-08	.94013834	2
577	6	0	1	0	1	0	0	0	0	0	0	0	0	4	.059861571	.94013834	8.6062393e-08	.94013834	2
2176	2	1	0	0	1	0	0	0	0	0	0	0	6	3	.059861571	.94013834	8.6062393e-08	.94013834	2
4694	2	1	0	0	1	0	0	0	0	0	0	0	0	3	.059861571	.94013834	8.6062393e-08	.94013834	2
3027	3	1	1	0	1	0	0	0	0	0	0	0	1	1	.059861571	.94013834	8.6062393e-08	.94013834	2
5230	2	0	0	0	1	0	0	0	0	0	0	0	1	4	.059861571	.94013834	8.6062393e-08	.94013834	2
4919	4	0	1	1	1	0	1	0	0	0	0	0	18	15	.059861571	.94013834	8.6062393e-08	.94013834	2
3235	2	1	1	0	0	0	0	0	0	0	0	0	0	1	.059861571	.94013834	8.6062393e-08	.94013834	2
2957	3	0	1	0	1	0	0	0	0	0	0	0	0	0	.059861571	.94013834	8.6062393e-08	.94013834	2
3450	2	0	1	0	1	0	0	1	0	0	0	0	5	2	.059861571	.94013834	8.6062393e-08	.94013834	2
3649	1	0	0	0	1	0	0	0	0	0	0	0	1	0	.059861571	.94013834	8.6062393e-08	.94013834	2
1232	1	0	0	0	1	0	1	0	0	0	0	0	1	4	.059861571	.94013834	8.6062393e-08	.94013834	2
4085	1	0	0	1	0	0	0	0	0	0	0	0	1	0	.059861571	.94013834	8.6062393e-08	.94013834	2
2960	3	1	0	1	1	0	0	0	0	0	0	0	1	0	.059861571	.94013834	8.6062393e-08	.94013834	2
3792	2	0	0	0	1	0	0	0	0	0	0	0	2	2	.059861571	.94013834	8.6062393e-08	.94013834	2
3193	2	0	0	0	1	0	0	0	0	0	0	0	2	7	.059861571	.94013834	8.6062393e-08	.94013834	2
2605	4	1	0	1	1	0	0	0	0	0	0	0	5	2	.059861571	.94013834	8.6062393e-08	.94013834	2
2068	2	1	0	0	1	0	0	0	0	0	0	0	9	2	.059861571	.94013834	8.6062393e-08	.94013834	2
911	3	0	1	0	1	0	0	0	0	0	0	0	0	2	.059861571	.94013834	8.6062393e-08	.94013834	2
966	2	0	0	0	1	0	0	0	0	0	0	0	5	2	.059861571	.94013834	8.6062393e-08	.94013834	2
2941	3	0	1	0	1	0	0	0	0	0	0	0	3	3	.059861571	.94013834	8.6062393e-08	.94013834	2
1106	2	0	1	0	1	0	0	0	0	0	0	0	1	3	.059861571	.94013834	8.6062393e-08	.94013834	2
2252	4	1	0	1	1	0	0	0	0	0	0	0	6	5	.059861571	.94013834	8.6062393e-08	.94013834	2
2720	1	0	0	0	1	0	0	0	0	0	0	0	0	1	.059861571	.94013834	8.6062393e-08	.94013834	2
5506	1	0	0	0	1	0	0	0	0	0	0	0	0	0	.059861571	.94013834	8.6062393e-08	.94013834	2
1746	2	1	0	0	1	0	0	0	0	0	0	0	3	1	.059861571	.94013834	8.6062393e-08	.94013834	2
3840	1	0	1	0	0	0	0	0	0	0	0	0	0	1	.059861571	.94013834	8.6062393e-08	.94013834	2
3058	2	0	1	0	1	0	0	0	0	0	0	0	0	1	.059861571	.94013834	8.6062393e-08	.94013834	2
845	4	0	1	1	1	0	0	0	0	0	0	0	2	2	.059861571	.94013834	8.6062393e-08	.94013834	2
3200	1	1	0	0	0	0	0	0	0	0	0	0	0	0	.059861571	.94013834	8.6062393e-08	.94013834	2
2222	3	1	0	1	1	0	0	0	0	0	0	0	5	1	.059861571	.94013834	8.6062393e-08	.94013834	2
695	3	0	1	0	1	0	0	0	0	0	0	0	9	6	.059861571	.94013834	8.6062393e-08	.94013834	2
2071	2	1	0	1	0	0	0	0	0	0	0	0	7	9	.059861571	.94013834	8.6062393e-08	.94013834	2
2090	4	1	1	0	1	0	0	0	0	0	0	0	0	5	.059861571	.94013834	8.6062393e-08	.94013834	2
411	1	0	0	0	1	0	0	0	0	0	0	0	1	3	.059861571	.94013834	8.6062393e-08	.94013834	2
901	3	0	1	0	1	0	0	0	0	0	0	0	1	2	.059861571	.94013834	8.6062393e-08	.94013834	2
2237	3	1	0	0	1	0	0	0	0	0	0	0	0	1	.059861571	.94013834	8.6062393e-08	.94013834	2
93	2	1	1	0	0	0	0	0	0	0	0	0	3	8	.059861571	.94013834	8.6062393e-08	.94013834	2
3602	1	0	1	0	0	0	0	0	0	0	0	0	0	0	.059861571	.94013834	8.6062393e-08	.94013834	2
330	2	0	1	0	1	0	0	0	0	0	0	0	1	2	.059861571	.94013834	8.6062393e-08	.94013834	2
326	1	0	0	1	0	0	0	0	0	0	0	0	3	4	.059861571	.94013834	8.6062393e-08	.94013834	2
119	1	1	0	0	0	0	0	0	0	0	0	0	0	0	.059861571	.94013834	8.6062393e-08	.94013834	2
3763	1	0	0	1	0	0	0	0	0	1	0	0	5	3	.43644333	.56330281	.00025381765	.56330281	2
3764	1	0	0	0	1	0	0	0	0	0	0	0	0	1	.059861571	.94013834	8.6062393e-08	.94013834	2
735	1	0	0	0	1	0	0	0	0	0	0	0	0	1	.059861571	.94013834	8.6062393e-08	.94013834	2
3851	1	0	0	0	1	0	0	0	0	0	0	0	3	4	.059861571	.94013834	8.6062393e-08	.94013834	2
2777	1	0	0	0	1	0	0	0	0	0	0	0	4	4	.059861571	.94013834	8.6062393e-08	.94013834	2
5246	1	0	0	0	1	0	0	0	0	0	0	0	6	7	.059861571	.94013834	8.6062393e-08	.94013834	2
3174	2	1	0	0	1	0	0	0	0	0	0	0	0	6	.059861571	.94013834	8.6062393e-08	.94013834	2
3305	2	0	1	1	0	0	0	0	0	0	0	0	0	0	.059861571	.94013834	8.6062393e-08	.94013834	2
1649	6	1	1	0	1	0	0	0	0	0	0	0	1	4	.059861571	.94013834	8.6062393e-08	.94013834	2
5377	8	1	0	1	1	0	0	0	0	0	0	0	7	9	.059861571	.94013834	8.6062393e-08	.94013834	2
1772	1	0	0	0	1	0	0	0	0	0	0	0	3	5	.059861571	.94013834	8.6062393e-08	.94013834	2
3007	2	1	0	0	0	0	0	0	0	0	0	0	2	2	.059861571	.94013834	8.6062393e-08	.94013834	2
5292	2	1	0	0	1	0	0	0	0	0	0	0	4	6	.059861571	.94013834	8.6062393e-08	.94013834	2
2711	2	0	0	0	1	0	0	0	0	0	0	1	2	3	.48073059	.51922303	.000046367695	.51922303	2
4858	3	0	1	0	1	0	0	0	0	0	0	0	5	4	.059861571	.94013834	8.6062393e-08	.94013834	2
3486	2	0	1	0	1	0	0	0	0	0	0	0	2	5	.059861571	.94013834	8.6062393e-08	.94013834	2
2757	2	0	1	0	1	0	0	0	0	0	0	0	2	7	.059861571	.94013834	8.6062393e-08	.94013834	2
3887	1	0	0	0	1	0	0	0	0	0	0	0	0	4	.059861571	.94013834	8.6062393e-08	.94013834	2
1530	1	0	0	0	1	0	0	0	0	0	0	0	1	1	.059861571	.94013834	8.6062393e-08	.94013834	2
1399	3	1	0	0	1	0	0	0	0	0	0	0	0	3	.059861571	.94013834	8.6062393e-08	.94013834	2
2203	4	1	0	0	1	0	0	0	0	0	0	0	4	6	.059861571	.94013834	8.6062393e-08	.94013834	2
1385	2	1	1	0	0	0	0	0	0	0	0	0	3	0	.059861571	.94013834	8.6062393e-08	.94013834	2
1809	1	1	0	0	0	0	0	0	0	0	0	0	0	3	.059861571	.94013834	8.6062393e-08	.94013834	2
4675	2	0	1	0	1	0	0	0	0	0	0	0	1	1	.059861571	.94013834	8.6062393e-08	.94013834	2
4133	1	0	1	0	0	0	0	0	0	0	0	0	0	0	.059861571	.94013834	8.6062393e-08	.94013834	2
4430	2	0	0	1	1	0	0	0	0	0	0	0	0	2	.059861571	.94013834	8.6062393e-08	.94013834	2
5478	1	0	0	0	1	0	0	0	0	0	0	0	0	1	.059861571	.94013834	8.6062393e-08	.94013834	2
4072	9	0	1	1	1	0	0	0	0	0	0	0	0	6	.059861571	.94013834	8.6062393e-08	.94013834	2
4286	1	0	0	1	0	0	0	0	0	0	0	0	3	0	.059861571	.94013834	8.6062393e-08	.94013834	2
1148	1	0	0	0	1	0	0	0	0	0	0	0	1	5	.059861571	.94013834	8.6062393e-08	.94013834	2
2560	1	1	0	0	0	0	0	0	0	0	0	0	3	2	.059861571	.94013834	8.6062393e-08	.94013834	2
90	2	1	0	0	1	0	0	0	0	0	0	0	1	3	.059861571	.94013834	8.6062393e-08	.94013834	2
4794	4	0	0	1	1	0	0	0	0	0	0	0	3	1	.059861571	.94013834	8.6062393e-08	.94013834	2
2141	1	1	0	0	0	0	0	0	0	0	0	0	0	1	.059861571	.94013834	8.6062393e-08	.94013834	2
1036	3	0	1	0	1	0	0	0	0	0	0	0	0	0	.059861571	.94013834	8.6062393e-08	.94013834	2
827	2	1	0	0	1	0	0	0	0	0	0	0	4	2	.059861571	.94013834	8.6062393e-08	.94013834	2
1369	6	1	0	1	1	1	0	0	0	0	0	0	11	13	.059861571	.94013834	8.6062393e-08	.94013834	2
4137	2	0	1	1	0	0	0	1	0	0	0	0	2	6	.059861571	.94013834	8.6062393e-08	.94013834	2
5161	1	0	0	0	1	0	0	0	0	0	0	0	0	4	.059861571	.94013834	8.6062393e-08	.94013834	2
1516	4	0	0	1	1	0	0	0	0	0	0	0	0	6	.059861571	.94013834	8.6062393e-08	.94013834	2
871	2	0	1	0	1	0	0	0	0	0	0	0	1	1	.059861571	.94013834	8.6062393e-08	.94013834	2
1495	7	1	1	1	1	0	0	0	0	0	0	0	0	1	.059861571	.94013834	8.6062393e-08	.94013834	2
1581	2	0	0	0	1	0	0	0	0	0	0	0	2	1	.059861571	.94013834	8.6062393e-08	.94013834	2
3835	1	0	0	0	1	0	0	0	0	0	0	0	0	2	.059861571	.94013834	8.6062393e-08	.94013834	2
3546	1	0	1	0	0	0	0	0	0	0	0	0	0	1	.059861571	.94013834	8.6062393e-08	.94013834	2
1464	2	1	0	0	1	0	0	0	0	0	0	0	0	1	.059861571	.94013834	8.6062393e-08	.94013834	2
3579	1	0	0	0	1	0	0	0	0	0	0	0	1	3	.059861571	.94013834	8.6062393e-08	.94013834	2
3288	4	0	1	0	1	0	0	0	0	0	0	0	4	4	.059861571	.94013834	8.6062393e-08	.94013834	2
4366	2	1	0	0	1	0	0	0	0	0	0	0	1	1	.059861571	.94013834	8.6062393e-08	.94013834	2
3814	4	0	0	0	1	0	0	0	0	0	0	0	2	2	.059861571	.94013834	8.6062393e-08	.94013834	2
3804	1	0	1	0	0	0	0	0	0	0	0	0	4	2	.059861571	.94013834	8.6062393e-08	.94013834	2
2583	1	0	0	0	1	0	0	0	0	0	0	0	3	0	.059861571	.94013834	8.6062393e-08	.94013834	2
4302	9	1	1	1	1	0	0	0	0	0	0	0	1	6	.059861571	.94013834	8.6062393e-08	.94013834	2
1466	3	0	0	0	1	0	0	0	1	1	1	1	3	3	.016002726	1.8720452e-07	.98399711	.98399711	3
1298	6	1	0	1	1	0	0	0	1	1	1	1	3	6	.016002726	1.8720452e-07	.98399711	.98399711	3
4917	4	1	0	1	1	1	0	1	1	1	1	1	13	14	.016002726	1.8720452e-07	.98399711	.98399711	3
985	8	0	1	0	1	0	0	0	1	1	1	1	0	1	.016002726	1.8720452e-07	.98399711	.98399711	3
3261	3	1	0	0	1	0	0	0	1	1	1	1	0	0	.016002726	1.8720452e-07	.98399711	.98399711	3
3314	4	1	0	0	1	0	0	0	1	1	1	1	0	3	.016002726	1.8720452e-07	.98399711	.98399711	3
1172	2	0	1	0	1	0	0	0	1	1	1	1	6	1	.016002726	1.8720452e-07	.98399711	.98399711	3
2629	2	1	0	0	1	0	0	0	1	1	1	1	3	5	.016002726	1.8720452e-07	.98399711	.98399711	3
417	5	0	1	1	1	0	0	0	1	1	1	1	8	12	.016002726	1.8720452e-07	.98399711	.98399711	3
4638	5	0	0	1	1	0	1	0	1	1	1	1	9	10	.016002726	1.8720452e-07	.98399711	.98399711	3
2727	3	0	1	0	1	0	1	0	1	1	1	1	1	3	.016002726	1.8720452e-07	.98399711	.98399711	3
2710	6	0	0	1	1	0	0	0	1	1	1	1	1	1	.016002726	1.8720452e-07	.98399711	.98399711	3
720	3	0	0	0	1	0	0	0	1	1	1	1	4	4	.016002726	1.8720452e-07	.98399711	.98399711	3
1236	4	0	1	0	1	0	0	0	1	1	1	1	0	3	.016002726	1.8720452e-07	.98399711	.98399711	3
961	10	1	1	1	1	0	0	0	1	1	1	1	0	0	.016002726	1.8720452e-07	.98399711	.98399711	3
816	1	1	0	0	0	0	0	0	1	1	1	1	0	0	.016002726	1.8720452e-07	.98399711	.98399711	3
2282	7	1	1	1	1	0	0	1	1	1	1	1	7	12	.016002726	1.8720452e-07	.98399711	.98399711	3
4627	3	0	1	1	1	0	0	0	1	1	1	1	5	2	.016002726	1.8720452e-07	.98399711	.98399711	3
3213	1	0	1	0	0	0	0	0	1	1	1	1	1	1	.016002726	1.8720452e-07	.98399711	.98399711	3
1201	2	1	0	0	1	0	1	0	1	1	1	1	0	1	.016002726	1.8720452e-07	.98399711	.98399711	3
5265	5	1	1	1	1	0	0	0	1	1	1	1	1	2	.016002726	1.8720452e-07	.98399711	.98399711	3
3382	1	0	0	0	1	0	0	0	1	1	1	1	0	1	.016002726	1.8720452e-07	.98399711	.98399711	3
2912	2	1	0	0	1	0	0	0	1	1	1	1	6	3	.016002726	1.8720452e-07	.98399711	.98399711	3
110	5	1	0	0	1	0	0	0	1	1	1	1	5	8	.016002726	1.8720452e-07	.98399711	.98399711	3
29	6	1	1	1	1	0	0	0	1	1	1	1	10	12	.016002726	1.8720452e-07	.98399711	.98399711	3
1382	1	0	0	0	1	0	0	0	1	1	1	1	0	2	.016002726	1.8720452e-07	.98399711	.98399711	3
3740	1	0	0	0	1	0	0	0	1	1	1	1	1	2	.016002726	1.8720452e-07	.98399711	.98399711	3
2974	2	1	0	0	1	0	0	0	1	1	1	1	7	3	.016002726	1.8720452e-07	.98399711	.98399711	3
2253	6	1	0	0	1	0	1	0	1	1	1	1	8	6	.016002726	1.8720452e-07	.98399711	.98399711	3
4960	5	1	1	1	1	0	0	0	1	1	1	1	5	1	.016002726	1.8720452e-07	.98399711	.98399711	3
1363	1	0	0	1	0	0	0	0	1	1	1	1	0	0	.016002726	1.8720452e-07	.98399711	.98399711	3
2188	1	0	0	0	1	0	0	0	1	1	1	1	0	3	.016002726	1.8720452e-07	.98399711	.98399711	3
2180	3	1	0	0	1	1	0	0	1	1	1	1	7	5	.016002726	1.8720452e-07	.98399711	.98399711	3
5012	7	0	1	1	1	0	0	0	1	1	1	1	8	8	.016002726	1.8720452e-07	.98399711	.98399711	3
4645	2	0	0	0	1	1	1	0	1	1	1	1	9	7	.016002726	1.8720452e-07	.98399711	.98399711	3
1384	4	1	0	0	1	0	0	0	1	1	1	1	1	1	.016002726	1.8720452e-07	.98399711	.98399711	3
5505	7	0	0	1	1	0	0	1	1	1	1	1	1	2	.016002726	1.8720452e-07	.98399711	.98399711	3
4566	1	0	0	1	0	0	0	0	1	1	1	1	1	2	.016002726	1.8720452e-07	.98399711	.98399711	3
459	4	0	1	0	1	0	1	1	0	1	1	1	2	6	.22765842	.00012803113	.77221358	.77221358	3
2488	5	1	1	0	1	1	0	0	1	1	1	1	8	8	.016002726	1.8720452e-07	.98399711	.98399711	3
1105	2	0	0	0	1	0	0	0	1	1	1	1	3	2	.016002726	1.8720452e-07	.98399711	.98399711	3
3494	1	0	0	0	1	0	0	0	1	1	1	1	0	0	.016002726	1.8720452e-07	.98399711	.98399711	3
2127	4	0	1	1	1	0	0	0	0	1	1	1	3	4	.22765842	.00012803113	.77221358	.77221358	3
4349	3	1	1	0	1	0	0	0	1	1	1	1	5	3	.016002726	1.8720452e-07	.98399711	.98399711	3
4951	1	0	1	0	0	0	0	1	1	1	1	1	8	11	.016002726	1.8720452e-07	.98399711	.98399711	3
1493	1	0	0	0	0	0	0	0	0	1	1	1	0	2	.22765842	.00012803113	.77221358	.77221358	3
4386	2	0	1	0	1	0	0	0	1	1	1	1	6	3	.016002726	1.8720452e-07	.98399711	.98399711	3
1101	2	0	1	0	1	0	0	0	1	1	1	1	2	8	.016002726	1.8720452e-07	.98399711	.98399711	3
1994	6	1	1	0	1	0	0	0	1	1	1	1	8	8	.016002726	1.8720452e-07	.98399711	.98399711	3
4653	5	0	1	1	1	0	0	0	1	1	1	1	2	4	.016002726	1.8720452e-07	.98399711	.98399711	3
2408	1	0	0	1	0	0	0	0	1	1	1	1	1	1	.016002726	1.8720452e-07	.98399711	.98399711	3
2667	1	0	0	0	1	0	0	0	1	1	1	1	0	5	.016002726	1.8720452e-07	.98399711	.98399711	3
762	2	1	0	0	1	0	0	0	1	1	1	1	1	7	.016002726	1.8720452e-07	.98399711	.98399711	3
2196	2	1	0	0	1	0	0	0	1	1	1	1	0	0	.016002726	1.8720452e-07	.98399711	.98399711	3
2984	2	1	0	1	0	0	0	0	1	1	1	1	1	1	.016002726	1.8720452e-07	.98399711	.98399711	3
1370	1	0	0	0	1	0	0	0	1	1	1	1	1	1	.016002726	1.8720452e-07	.98399711	.98399711	3
4888	1	1	0	0	0	0	0	0	1	1	1	1	3	3	.016002726	1.8720452e-07	.98399711	.98399711	3
3534	2	0	0	1	1	0	0	0	1	1	1	1	0	3	.016002726	1.8720452e-07	.98399711	.98399711	3
742	2	0	0	1	0	0	0	0	1	1	1	1	5	2	.016002726	1.8720452e-07	.98399711	.98399711	3
3270	4	1	0	1	1	0	0	0	1	1	1	1	0	2	.016002726	1.8720452e-07	.98399711	.98399711	3
3400	1	0	0	0	1	0	0	0	1	1	1	1	0	1	.016002726	1.8720452e-07	.98399711	.98399711	3
2683	1	0	0	1	0	0	0	0	1	1	1	1	1	0	.016002726	1.8720452e-07	.98399711	.98399711	3
4536	2	1	0	0	1	1	0	0	1	1	1	1	6	6	.016002726	1.8720452e-07	.98399711	.98399711	3
115	1	1	0	0	0	0	0	0	1	1	1	1	2	0	.016002726	1.8720452e-07	.98399711	.98399711	3
3223	2	0	0	0	1	0	0	0	1	1	1	1	2	5	.016002726	1.8720452e-07	.98399711	.98399711	3
282	4	1	0	1	1	1	0	1	1	1	1	1	10	12	.016002726	1.8720452e-07	.98399711	.98399711	3
4445	2	1	0	0	1	0	0	0	1	1	1	1	1	2	.016002726	1.8720452e-07	.98399711	.98399711	3
3435	5	1	0	1	1	0	0	0	0	1	1	1	8	7	.22765842	.00012803113	.77221358	.77221358	3
3767	1	0	0	0	1	0	0	0	1	1	1	1	2	5	.016002726	1.8720452e-07	.98399711	.98399711	3
3967	3	0	1	0	1	0	0	0	1	1	1	1	1	6	.016002726	1.8720452e-07	.98399711	.98399711	3
5257	4	0	1	1	1	0	0	0	1	1	1	1	10	4	.016002726	1.8720452e-07	.98399711	.98399711	3
4515	1	0	0	0	1	0	0	0	1	1	1	1	0	2	.016002726	1.8720452e-07	.98399711	.98399711	3
2972	1	0	0	1	0	0	0	0	1	1	1	1	1	3	.016002726	1.8720452e-07	.98399711	.98399711	3
318	1	0	0	0	1	0	0	0	1	1	1	1	1	1	.016002726	1.8720452e-07	.98399711	.98399711	3
4499	1	0	0	0	1	0	0	0	1	1	1	1	6	4	.016002726	1.8720452e-07	.98399711	.98399711	3
3695	3	0	0	0	1	0	0	0	1	1	1	1	0	6	.016002726	1.8720452e-07	.98399711	.98399711	3
4474	2	0	1	0	1	0	1	0	1	1	1	1	2	1	.016002726	1.8720452e-07	.98399711	.98399711	3
622	1	0	0	1	0	0	0	0	1	1	1	1	9	9	.016002726	1.8720452e-07	.98399711	.98399711	3
2689	1	1	0	0	0	0	1	0	1	1	1	1	8	3	.016002726	1.8720452e-07	.98399711	.98399711	3
1785	4	1	1	0	1	0	0	0	1	1	1	1	4	4	.016002726	1.8720452e-07	.98399711	.98399711	3
3144	1	0	0	0	1	0	0	0	1	1	1	1	1	1	.016002726	1.8720452e-07	.98399711	.98399711	3
1844	3	1	0	0	1	0	0	0	1	1	1	1	9	12	.016002726	1.8720452e-07	.98399711	.98399711	3
4284	9	1	1	0	1	0	0	0	0	1	1	1	4	7	.22765842	.00012803113	.77221358	.77221358	3
2415	1	0	0	0	1	0	0	0	1	1	1	1	11	1	.016002726	1.8720452e-07	.98399711	.98399711	3
4529	1	0	1	0	0	0	0	0	1	1	1	1	3	4	.016002726	1.8720452e-07	.98399711	.98399711	3
323	1	0	0	0	1	0	0	0	0	1	1	1	1	5	.22765842	.00012803113	.77221358	.77221358	3
103	2	0	0	0	1	0	0	0	1	1	1	1	0	1	.016002726	1.8720452e-07	.98399711	.98399711	3
5368	2	1	0	0	1	0	0	0	1	1	1	1	2	7	.016002726	1.8720452e-07	.98399711	.98399711	3
4958	1	0	0	0	1	0	0	0	1	1	1	1	1	2	.016002726	1.8720452e-07	.98399711	.98399711	3
3404	2	0	0	0	1	0	0	0	1	1	1	1	2	1	.016002726	1.8720452e-07	.98399711	.98399711	3
4044	1	0	1	0	0	0	0	0	1	1	1	1	5	5	.016002726	1.8720452e-07	.98399711	.98399711	3
3839	1	0	0	0	1	0	0	0	0	1	1	1	2	2	.22765842	.00012803113	.77221358	.77221358	3
2953	1	0	1	0	0	0	0	0	1	1	1	1	10	9	.016002726	1.8720452e-07	.98399711	.98399711	3
3571	1	0	0	0	1	0	0	0	1	1	1	1	1	2	.016002726	1.8720452e-07	.98399711	.98399711	3
872	1	0	0	0	1	0	1	0	1	1	1	1	8	11	.016002726	1.8720452e-07	.98399711	.98399711	3
