# Supplementary material for: Patterns of social-affective responses to trauma exposure and their relation to psychopathology
Source: PLoS One. 2024 Mar 5;19(3):e0289664. doi: 10.1371/journal.pone.0289664 (PMC10914253; doi:10.1371/journal.pone.0289664)
Supplement: S2 File — (XLSX) [file pone.0289664.s004.xlsx]

## Sheet: Tabelle1
Variable name	Variable description
Prob_ID	Participant ID
anztrauma	Number of lifetime traumtic events
trauma_sabmission	directly experienced traumatic event related to combat or warzone experiences (0=no/1=yes)
trauma_sabdisacc	directly experienced traumatic event involving an accident, disaster or life threatening illness (0=no/1=yes)
trauma_sabvioloth	directly experienced traumatic event involving physical or sexual assault or abuse (0=no/1=yes)
trauma_sabwit	warzone or non-warzone related witnessed traumatic event (0=no/1=yes)
unipolar	Unipolar depression (major depressive disorder or dysthymia) past 12 monts (0=no/1=yes)
alcohol	Alcohol use disorder past 12 monts (0=no/1=yes)
ptsd	Posttraumatic Stress Disorder past 12 monts (0=no/1=yes)
alienationtwo	Trauma-related social alienation (0=no/1=yes)
revenge	Trauma-related revenge (0=no/1=yes)
shametwo	Trauma-related external shame (0=no/1=yes)
guilt	Trauma-related guilt (0=no/1=yes)
classpost1	Class probability class 1
classpost2	Class probability class 2
classpost3	Class probability class 3
maxclas	Highest class probability
predclass	Class with highest class probability
hads_dep_orig	HADS depression score
hads_anx_orig	HADS anxiety score
